# Supplementary material for: Exploring Disparities in Gill Physiological Responses to NaHCO3-Induced Habitat Stress in Triploid and Diploid Crucian Carp (Carassius auratus): A Comprehensive Investigation Through Multi-Omics and Biochemical Analyses
Source: Metabolites. 2024 Dec 30;15(1):5. doi: 10.3390/metabo15010005 (PMC11767977; doi:10.3390/metabo15010005)
Supplement: Supplementary file 1 [file metabolites-15-00005-s001.zip]

Archive with 6 entries (6 files):
- Figure S1.pdf
- Figure S2.pdf
- Figure S3.pdf
- Table S1.xlsx
- Table S2.csv
- Table S3.csv
