# Supplementary material for: Exploring Disparities in Gill Physiological Responses to NaHCO3-Induced Habitat Stress in Triploid and Diploid Crucian Carp (Carassius auratus): A Comprehensive Investigation Through Multi-Omics and Biochemical Analyses
Source: Metabolites. 2024 Dec 30;15(1):5. doi: 10.3390/metabo15010005 (PMC11767977; doi:10.3390/metabo15010005)
Supplement: Supplementary file 1 [file metabolites-15-00005-s001.zip › Table S1.xlsx]

## Sheet: Sheet1
0.82_332.9572m/z	HMDB0029612	Asparagusic acid syn-S-oxide	408.607	797.584	389.761	685.347	490.668	1139.64	453.979	1070.32	361.661	579.174	485.73	415.668	1034.44	762.853	622.361	589.606	218.256	582.215	463.322	412.785	400.4	416.53	335.02	452.573	584.062	280.054	285.524	284.918	100.872	376.368
0.84_381.0808m/z	HMDB0003882	N1-(5-Phospho-a-D-ribosyl)-5,6-dimethylbenzimidazole	361.624	735.307	291.42	1761.15	443.687	918.517	173.216	382.869	535.612	696.916	2504.2	1054.03	1173.31	792.742	591.434	357.456	189.426	736.789	445.983	399.639	151.884	240.062	124.278	665.207	225.563	58.5655	155.813	482.661	113.491	448.597
1.57_603.1164m/z	HMDB0001062	N-Acetyl-D-Glucosamine 6-Phosphate	271.064	548.474	404.78	646.191	307.381	716.802	373.451	774.905	244.457	412.478	509.991	319.928	713.771	416.216	489.902	344.579	238.807	440.967	268.41	339.855	293.707	253.24	267.835	262.715	322.148	239.084	271.053	388.059	379.847	227.315
1.63_152.0559m/z	HMDB0000132	Guanine	2205.59	1789.3	1957.08	2035.68	2101.39	3021.86	1389.07	2791.69	1603.3	1756.35	2529.37	1264.19	2120.44	2194.73	1709.04	1867.2	2162.78	2059.8	1541.48	1446.28	1276.95	1697.88	1571.29	1799.52	2477.2	1450.66	1605.24	1656.16	1587.96	1370.62
1.66_306.0825m/z	HMDB0000133	Guanosine	4197.76	3815.14	4050.84	4675.36	4232.9	6983.29	3300.04	6635.98	3741.99	4019.32	5350.81	2930.64	5171.85	5193.07	3879.64	3759.55	3584.47	3973.22	3131.95	2775.96	2568.19	3156.43	3008.35	3508.63	4297.28	2718.04	3095.59	3307.54	3177.54	2551.85
1.67_574.1634m/z	HMDB0060904	Haloperidol glucuronide	895.659	769.77	685.413	960.737	771.246	1222.45	623.802	1161.2	676.955	737.011	1109.88	527.63	924.391	917.936	681.482	723.727	742.839	868.898	611.458	515.972	527.545	513.913	642.717	674.135	840.484	509.426	659.949	672.638	631.042	489.093
1.70_453.1243m/z	HMDB0001904	3-Nitrotyrosine	1105.52	979.306	847.355	1186.05	678.977	1111.01	565.681	324.816	1037.29	1280.98	1339.56	1294.91	962.721	913.685	1138.45	641.596	777.588	755.176	672.48	496.443	375.401	655.128	418.304	809.375	822.95	454.177	653.263	639.634	293.969	707.033
11.22_475.3435m/z	HMDB0000513	5b-Cholestane-3a,7a,12a,23R,25-pentol	1721.49	226.445	2767.84	1497.22	2700.07	321.26	25.7922	45.5236	881.77	1243.95	1507.12	12170.1	516.679	222.603	605.795	39.6204	46.7929	7.77085	33.7962	44.851	60.6145	34.0925	38.4761	24.1102	34.5016	45.5473	70.0818	3.43503	39.9778	52.6337
11.25_591.2350m/z	HMDB0061152	Indacaterol-8-O-glucuronide	253.3	23.8516	405.158	204.377	380.031	34.4011	0	3.87512	103.391	154.579	187.784	1252.1	55.0938	19.3838	70.4473	0.833615	0.283846	0.879366	0.658149	0	0	0.108565	0.0995221	0.0547973	0.895806	0.476099	2.60225	1.12267	0	0.741201
12.20_256.2640m/z	HMDB0012273	Palmitic amide	1681.86	1232.65	843.863	2911.14	853.668	1056.22	2601.62	1861.34	1866.33	2286.6	1307.52	993.696	3669.38	1180.85	1227.44	3032.36	1936.77	2340.77	3146.09	2636.41	1782.71	1797.53	2003.74	1825.41	2350.7	2110.94	1943.8	2569.35	4325.02	2479.64
12.25_409.1657m/z	HMDB0030810	Porson	2457.44	6580.4	2837.23	4394.58	3816.94	8844.61	3168.87	7580.51	2521.64	5247.32	3967.77	3957.08	3570.48	3662.25	4042.16	2953.36	1698.44	2705.38	1970.18	2080.59	1751.67	2231.99	1752.6	2217.63	2033.6	1704.74	1623.72	1984.86	2105.87	1468.32
12.29_300.2912m/z	HMDB0000252	Sphingosine	591.99	465.01	307.884	837.733	291.943	512.738	881.265	550.377	600.081	719.045	441.171	403.778	957.109	356.025	334.608	1478.01	810.503	980.569	1429.38	1087.1	625.295	699.423	876.9	619.394	864.367	911.975	740.835	1133.39	1498.68	983.012
13.24_282.2794m/z	HMDB0002117	Oleamide	100.012	326.594	229.262	184.37	179.276	300.878	185.142	421.528	144.521	217.869	228.492	294.374	320.289	256.567	332.884	29.3353	24.9173	47.923	25.5531	21.6898	30.5926	19.0975	18.413	21.7054	48.4374	61.8239	79.4666	49.614	86.2098	111.582
13.70_581.3687m/z	HMDB0014857	Azatadine	905.568	1216.47	1012.14	1385.71	838.781	2032.49	867.333	1746.91	689.342	995.287	1198.76	782.36	1307.22	1204.51	1071.69	1886.86	1062.81	1845.73	1576.76	1715.7	1579.13	1425.93	1207.51	1316.02	1573.11	1092.6	1239.55	1555.81	1602.39	1327.38
7.76_453.3484m/z	HMDB0031041	(8E,15E)-1,8,15-Heptadecatriene-11,13-diyne	609.541	1060.7	854.086	974.939	606.904	1365.08	697.029	1185.69	751.621	884.285	917.113	616.174	1366.31	987.525	1123.41	1515.81	1102.19	1507.81	1585.45	1352.99	1584.64	1058.92	1043.76	1473.1	1024.96	907.833	1012.96	1727.34	1429.96	1010.76
7.77_341.2454m/z	HMDB0001449	Allopregnanolone	583.222	882.934	650.082	999.257	523.128	1347.13	693.603	966.063	616.139	788.055	825.849	521.165	1066.15	873.715	941.367	1331.16	947.401	1582.68	1328.68	1189.45	1351.62	881.733	995.478	1120.86	844.936	812.376	814.774	1339.82	1159.44	885.133
8.03_155.0452m/z	HMDB0062719	5-(2-carboxylatoethyl)-4-oxo-4,5-dihydro-1H-imidazol-5-ide	85.7885	183.096	152.045	234.972	128.72	294.868	168.291	236.03	127.841	188.132	194.866	106.06	192.472	215.597	231.098	20.4783	0	15.0452	9.64814	3.46759	10.8625	10.4973	10.5588	2.80416	3.28976	3.21148	4.3786	27.1408	15.0564	17.1918
8.03_464.3365m/z	HMDB0013339	3-Hydroxy-11Z-octadecenoylcarnitine	97.2027	179.875	108.101	90.3601	74.3901	113.366	75.901	139.56	74.3291	107.014	121.333	42.3841	151.206	101.006	88.3336	403.922	310.24	459.148	291.395	375.95	396.349	261.555	307.339	378.045	304.961	300.375	290.994	406.868	349.017	289.337
8.27_532.3725m/z	HMDB0011149	LysoPC(O-18:0)	179.497	446.181	265.006	249.88	100.445	293.475	119.801	339.723	105.496	235.506	215.201	67.4584	302.009	207.565	204.293	972.398	724.343	970.131	393.592	1223.21	1052.64	534.601	591.436	882.634	743.145	672.759	424.492	925.716	814.249	643.501
0.92_344.0601m/z	HMDB0013220	Beta-Citryl-L-glutamic acid	494.109	430.598	200.67	289.308	389.866	227.283	421.881	431.969	236.137	289.825	491.354	251.411	349.32	380.347	369.214	1570.71	999.335	472.853	492.862	782.815	591.115	1048.51	557.768	641.543	648.498	501.742	590.663	502.393	1195.14	522.046
1.39_176.0651m/z	HMDB0003157	Guanidinosuccinic acid	19.4232	42.9963	18.2231	16.8678	12.5277	41.3767	32.6321	21.5342	25.32	12.9404	18.1163	20.4454	20.1857	31.2447	14.7084	481.767	431.612	432.55	438.374	535.339	485.919	323.411	448.091	441.771	374.294	577.47	462.333	508.756	561.821	487.592
1.57_603.1164m/z	HMDB0001062	N-Acetyl-D-Glucosamine 6-Phosphate	76.759	101.446	56.1945	25.4123	91.0937	73.2626	261.871	33.3981	33.1992	22.9072	61.5244	65.3627	36.5816	104.446	15.7218	694.341	608.04	295.73	431.367	752.029	730.45	626.34	466.829	671.573	394.623	759.725	544.681	887.684	567.34	535.515
1.59_559.1547m/z	HMDB0031987	Sulforhodamine B	1246.56	1448.25	1150.6	1223.08	1198.44	1046.05	2198.14	1196.82	1044.15	979.795	1345.52	1161.63	993.115	1530.53	777.061	4234.37	5001.4	2764.01	3609.03	3965.31	4415	4409.49	3328.24	4249.69	3752.33	4192.25	3605.71	5992.29	4837.7	3648.82
1.63_152.0559m/z	HMDB0000132	Guanine	2561.9	2661.48	2184.19	2385	2678.33	1985.11	4272.23	2934.25	2079.98	2635.49	3126.42	3477.09	2443.52	4111.64	1966.07	1625.91	2593.9	1682.2	1556.93	2028.7	1604.01	1351.66	1214.73	2073.66	1699.93	1886.87	1177.25	2766.9	1913.02	1509.88
1.66_306.0825m/z	HMDB0000133	Guanosine	1619.16	2002.04	1407.52	1477.73	1577.37	1351.6	2341.38	1706.97	1330.44	1515.95	1756.87	2020.94	1529.28	2612.18	1205.43	3718.51	5447.88	3582.91	3328.86	4596.12	3751.3	3013.9	2971.15	4489.64	3689.98	4398.91	2771.54	5886.03	4392.65	3522.74
1.67_574.1634m/z	HMDB0060904	Haloperidol glucuronide	325.339	349.339	261.027	282.759	350.661	243.079	409.962	297.125	279.534	273.897	298.759	328.814	277.569	448.402	231.579	717.669	827.014	621.619	677.814	875.706	686.679	589.124	539.99	853.665	733.71	838.036	572.798	1047.41	794.789	729.342
11.22_417.3394m/z	HMDB0006226	24R,25-Dihydroxyvitamin D3	72.4697	45.862	2214.46	57.1864	241.987	4488.77	14.5155	25.0559	1137.41	355.729	10.3229	5998.58	49.3415	776.143	814.243	0.739925	6.17286	12.9839	2.3817	0.296767	1.61286	657.457	1.11072	0.213664	30.8585	4.62118	6.0104	31.2769	2.05043	22.1783
11.22_475.3435m/z	HMDB0000513	5b-Cholestane-3a,7a,12a,23R,25-pentol	169.086	118.266	4751.23	131.914	544.192	9526.59	63.5441	76.8269	2583.22	832.917	43.9965	11622.9	131.241	1750.41	1770.16	30.9076	27.6635	52.7473	19.289	20.5685	22.1444	1373.41	12.5594	13.7123	79.9852	13.4197	36.9405	82.1921	15.5205	63.1997
12.20_256.2640m/z	HMDB0012273	Palmitic amide	6323.63	10022.7	5658.59	5166.67	5810.32	8390.23	10398	5734.52	6541.46	5045.91	5501.35	3387.52	3236.58	5608.71	2613.39	1220.85	1655.19	1075.16	660.195	1187.02	935.271	1325.32	985.842	882.621	972.119	791.946	1358.85	1186.77	1891.64	936.884
12.25_409.1657m/z	HMDB0030810	Porson	0	0.54584	0	0	0.937166	0.539752	16.5076	4.30254	7.47139	0	0	2.9633	0.141486	0	0.161755	9292.96	5200.23	2019.97	2078.56	3849.48	2709.87	2387.75	3217.26	3601.93	2259.34	3068.67	2471.75	4087.96	2761.15	2606.6
12.29_300.2912m/z	HMDB0000252	Sphingosine	1839.7	3440.11	1863.16	1921.92	2306.84	3450.96	4836.27	3430.96	2820.58	2383.22	2970.79	2239.64	2172.52	3820.54	1751.67	849.532	763.095	347.604	163.267	414.661	337.628	506.995	373.625	397.443	499.945	373.911	440.684	304.729	795.875	321.284
12.39_184.0729m/z	HMDB0003447	Tryptophanol	2502.05	5061.3	2541.56	2155.13	2855.59	4009.62	5843.47	3074.02	3714.6	2945.55	3123.28	2749.81	2462.21	4681.65	2362.89	2822.24	3002.32	2776.38	3602.22	6081.99	4163.75	3561.69	3087.08	5485.33	3711.11	2999.44	3437.99	8062.94	7768.27	11066.5
12.63_616.1818m/z	HMDB0033679	Pelargonidin 3-sophoroside	2.88951	0	0	0.262167	290.644	42.4749	40.7474	759.478	38.7996	1.58188	642.76	7.18338	1.40919	1.15331	1.76045	1657.53	1613.36	716.878	759.01	1099.12	353.745	966.412	748.469	434.987	577.016	954.728	834.324	617.631	2410.47	595.874
3.90_118.0646m/z	HMDB0000738	Indole	346.869	402.596	336.487	457.871	278.29	332.624	496.125	444.431	339.826	408.223	312.616	307.752	388.222	491.566	290.631	1.31352	0.363597	0.251191	0	0	0	0.345995	0	0	0	0	0	0.382954	0	0
5.60_393.2116m/z	HMDB0094680	Octaethylene glycol	1046.55	100.223	820.661	711.346	69.5094	71.0439	1776.4	51.6933	40.3414	100.855	62.8212	40.7366	80.346	1942.72	973.436	267.79	102.157	89.4017	127.624	144.098	160.546	162.678	32.8522	111.88	154.402	144.508	83.496	111.303	118.801	72.125
5.94_437.2377m/z	HMDB0000350	3-Hydroxysebacic acid	1081.59	93.3346	969.922	950.881	69.5122	67.9088	2158.1	58.0397	50.6942	119.097	55.1313	47.6068	116.836	2398.04	1054.88	207.849	81.7378	66.9659	119.372	113.536	136.963	189.257	44.5053	85.584	164.98	120.625	79.2012	110.576	89.3679	60.5839
6.25_481.2648m/z	HMDB0032839	Citronellyl beta-sophoroside	977.821	81.5224	912.836	871.493	65.6204	78.7764	2065.34	58.1259	45.636	130.572	51.802	42.3371	129.196	2773.34	975.297	152.393	71.2283	60.1642	86.1291	113.117	115.808	211.764	60.1564	58.3501	198.922	89.1848	73.1378	111.17	100.625	51.0569
6.53_525.2917m/z	HMDB0031897	Phaseolic acid	756.835	71.428	640.832	630.929	70.7004	65.6417	1448.23	60.5629	52.9694	133.932	52.6332	40.556	119.565	1697.33	721.154	130.711	74.6344	50.0157	72.1799	86.9413	109.184	182.982	35.4542	47.7238	172.811	73.7269	62.3873	100.245	73.2075	52.4272
7.76_453.3484m/z	HMDB0031041	(8E,15E)-1,8,15-Heptadecatriene-11,13-diyne	28.5649	1105.36	19.4188	63.3824	678.45	1040.02	78.5472	995.604	665.815	792.322	992.809	865.793	757.477	118.063	45.757	1496.39	1147.62	1060.36	781.328	1341.13	1246.39	1166.08	1093.4	1159.3	1151.84	1542.8	1384.54	1392.86	1346.27	1055.47
8.27_532.3725m/z	HMDB0011149	LysoPC(O-18:0)	0	257.686	0	0	118.978	312.105	0	256.165	172.98	195.986	213.029	220.629	199.37	0	0	593.815	466.245	405.419	278.551	613.761	465.665	514.525	492.44	405.076	473.789	823.798	553.621	557.156	459.428	493.419
6.54_531.3008m/z	HMDB0006888	5b-Cyprinol sulfate	202.944	75.0085	12073.2	162.347	708.227	15714.7	47.8843	61.4894	4397.27	1229.57	39.3231	28800.7	136.528	2089.75	4055.05	6.80176	9.63855	57.3146	9.69262	6.17221	19.3183	3953.63	8.58549	15.5207	150.892	7.21712	30.5711	104.459	3.36458	78.137
0.82_332.9572m/z	HMDB0029612	Asparagusic acid syn-S-oxide	574.232	380.928	551.763	622.5	348.165	543.363	608.149	603.321	479.232	919.575	691.047	753.462	1018	490.222	643.508	284.83	450.278	450.191	326.836	404.441	388.314	439.744	361.282	266.199	340.436	367.239	343.163	418.987	476.953	361.698
0.84_381.0808m/z	HMDB0003882	N1-(5-Phospho-a-D-ribosyl)-5,6-dimethylbenzimidazole	461.509	486.469	1648.23	500.012	180.211	251.57	250.065	267.903	287.607	748.436	365.412	902.668	404.049	207.949	836.537	27.998	93.5458	210.661	579.634	89.555	72.0446	206.502	53.5772	262.129	106.662	59.817	871.084	73.7195	110.13	510.398
0.92_344.0601m/z	HMDB0013220	Beta-Citryl-L-glutamic acid	300.949	248.331	460.814	425.221	186.096	285.233	405.337	298.928	284.179	530.731	370.243	432.65	684.545	295.8	277.614	327.658	363.906	427.636	355.674	406.719	352.602	302.636	344.923	264.591	280.915	405.214	458.723	550.913	456.296	447.947
1.59_559.1547m/z	HMDB0031987	Sulforhodamine B	2875.19	2503.25	3875.85	4093.76	2793.42	2733.8	5226.12	1800.39	1319.03	1786.68	1410.17	1530.26	1922.32	1166.03	1158.1	2754.26	4064.95	3298.56	2678.64	3172.68	3543.25	3856.87	2741.16	3219.07	2930.15	3821.7	3042.6	3224.23	3268.58	3239.21
1.63_152.0559m/z	HMDB0000132	Guanine	1554.56	1144.57	1496.04	2073.56	1475.88	1365.6	1820.15	1467.37	1744.36	4322.09	3106.84	3283.43	3763.68	1683.84	2772.29	1392	2287.88	1109.39	948.768	1185.34	1018.88	1186.76	1010.7	1338.2	988.04	1287.36	1113.03	1669.75	1502.55	887.11
1.66_306.0825m/z	HMDB0000133	Guanosine	3435.39	2657.45	3449.88	4322.4	3067.52	2944.81	3465.45	2091.6	1110.11	2543.91	1903.08	2203.18	2092.76	1053.55	1789.3	2845.3	4404.18	2310.5	2117.13	2542.3	2036.21	2330.15	2134.93	2567.34	2127.85	2495.63	2549.62	3460.36	3368.18	1973.18
11.22_417.3394m/z	HMDB0002197	7a,12a-Dihydroxy-cholestene-3-one	412.333	369.854	1611.82	117.541	91.5616	300.368	7.4035	173.983	202.231	32.8689	12.9889	3760.99	34.3955	15.6661	1722.56	3.63249	1.44115	0.402638	1.1684	1.72776	0	10.1104	0	84.2356	0	1.23737	1.2722	16.6642	1.29425	1989.67
11.22_475.3435m/z	HMDB0000513	5b-Cholestane-3a,7a,12a,23R,25-pentol	792.421	701.78	2899.94	214.53	182.106	572.839	22.4045	355.065	444.523	88.3847	40.5019	7200.89	90.8619	45.4394	3631.37	40.0626	32.6628	25.2965	18.7582	14.8936	21.3465	60.0592	11.3168	254.618	20.7553	17.2005	29.8765	78.7794	25.1361	4304.04
12.20_256.2640m/z	HMDB0012273	Palmitic amide	1437.24	2863.63	2332.92	2545.05	1333.82	1985.91	1704.53	1206	5945.95	9176.54	6413.05	10637.4	9786.89	5855.75	7197.46	779.205	979.283	740.431	975.56	1032.73	579.022	1592.59	737.327	1129.36	1297.29	1782.28	1680.41	1563.06	1981.06	1840.98
12.25_409.1657m/z	HMDB0030810	Porson	0.707101	0.617143	1.2501	0.964844	1.16528	3.0012	1.62417	0.979761	0	0.0137382	0	0	1.58746	0	0	1563.02	1277.33	2135.34	1548.7	2173.11	2929.62	2819.58	2103.77	2831.23	1568.78	1628.8	1997.79	1561.49	1736.57	1933.96
12.29_300.2912m/z	HMDB0000252	Sphingosine	558.911	751.034	823.027	879.66	419.899	635.189	435.308	224.842	406.925	1129.21	1278.39	2214.96	2165.63	1359.36	2059.99	300.956	341.212	280.165	395.845	427.166	371.75	542.533	410.22	410.478	418.103	677.063	578.362	653.615	975.053	676.006
12.39_184.0729m/z	HMDB0003447	Tryptophanol	1590.26	2103.84	2537.17	2481.66	1730.03	1924.53	2073.05	3023.21	4229.58	3821.02	2847.39	5073.78	4653.9	2710.01	3260.47	2071.37	2154.95	2817.33	3564.37	3758.33	2106.49	2705.05	1963.69	2399.48	2471.6	2558.32	2509.18	2305.35	2808.52	2142.35
12.58_590.3254m/z	HMDB0010404	LysoPC(22:6(4Z,7Z,10Z,13Z,16Z,19Z))	91.7823	482.715	246.669	276.326	189.766	409.511	209.051	289.434	1360.62	539.128	354.15	1079.06	605.542	417.397	534.683	215.1	167.995	146.965	1324.49	208.75	21.5435	324.352	110.382	214.811	143.235	195.6	91.9143	111.02	77.6179	81.6423
13.03_449.2898m/z	HMDB0036583	Methyl jasmonate	1164.44	1115.27	1608.28	1607.71	1020.02	1223.86	1240.27	1538.6	1678.47	2817.34	1728.46	2463.17	2314.17	1510.49	2081.46	1333.09	1730.48	1847.53	1552.47	1862.17	1495.31	1818.09	1518.83	1776.18	1489.26	1640.6	1891.86	1711.5	1756.67	1734.18
13.24_282.2794m/z	HMDB0002117	Oleamide	436.397	409.251	731.156	687.948	332.132	208.035	367.71	477.147	445.399	513.453	554.683	1394.96	771.932	360.245	515.993	47.8702	109.106	117.283	76.6496	90.1124	77.8249	144.879	126.031	102.056	47.4469	40.6964	82.9485	57.036	113.265	75.1482
13.70_581.3687m/z	HMDB0014857	Azatadine	824.255	719.709	1087.7	1041.88	661.224	820.856	975.326	1062.76	1180.31	2225.35	1335.53	1788.47	1643.52	1039.07	1489.12	1009.38	1253.72	1375.7	1136.55	1596.05	1059.42	1506.9	1208.25	1573.25	1301.71	1440.2	1569.03	1255.1	1351.01	1386.02
3.90_118.0646m/z	HMDB0000738	Indole	0	0	0	0	0	0	0	0	344.505	481.835	402.67	334.122	282.413	432.084	317.694	0	0	0	0	0	0	0	0	0	0.180204	0	0.19707	0	0	0
5.60_393.2116m/z	HMDB0094680	Octaethylene glycol	67.1473	83.6271	49.5913	38.4876	33.9651	26.2669	63.0692	1032.38	703.416	85.2034	1183.05	64.5216	1729.47	909.225	996.487	74.6195	113.784	85.5573	89.9117	80.2706	91.8872	98.5956	88.5308	90.7209	93.5222	86.8912	98.7988	113.12	101.455	86.2855
5.92_772.4323m/z	HMDB0040136	beta-D-Glucosyloxydestruxin B	254.085	196.296	206.805	144.904	282.113	207.73	134.319	226.144	527.03	143.981	285.043	282.756	247.221	401.15	396.05	39.675	39.8295	71.0934	61.1887	65.6434	86.0897	41.5762	58.2443	46.1764	96.9167	64.363	54.7915	59.5905	127.547	40.5288
5.94_437.2377m/z	HMDB0000350	3-Hydroxysebacic acid	51.9681	121.235	34.2226	47.89	33.649	26.3954	79.4604	1804.79	832.326	84.3833	1397.87	65.6188	2024.64	1256.37	1217.81	57.7351	91.8704	67.8883	77.4896	74.3033	76.605	83.4109	62.7806	100.851	78.3649	89.0674	90.6445	115.235	83.7431	75.1385
6.25_481.2648m/z	HMDB0032839	Citronellyl beta-sophoroside	59.7149	134.312	44.1485	55.9577	44.7013	23.1459	71.287	1328.48	876.163	77.4238	1968.17	119.028	1987.55	1168.95	1148.35	51.87	100.924	64.13	73.2186	68.9274	59.7083	66.2172	63.84	96.9219	67.6337	93.3747	79.4288	109.254	87.5924	65.034
6.53_525.2917m/z	HMDB0031897	Phaseolic acid	52.2505	140.411	31.0786	44.8242	38.9087	32.2567	74.4287	942.422	615.609	75.9474	1100.16	70.5869	1482.42	847.601	818.787	38.5233	68.7046	48.5477	59.9355	34.9085	46.4149	60.2641	40.3627	100.113	53.5888	57.5964	68.3425	87.4726	53.9878	43.9354
6.75_569.3174m/z	HMDB0001097	Protoporphyrinogen IX	27.5516	114.184	17.5501	27.8244	32.9412	13.2631	48.5012	648.716	348.769	47.0525	672.061	38.4336	910.694	513.71	484.836	23.951	36.0813	30.5737	40.6104	23.0556	27.8538	28.268	26.4428	55.7968	34.8006	27.9271	41.8051	54.4124	34.22	25.4843
7.76_453.3484m/z	HMDB0031041	(8E,15E)-1,8,15-Heptadecatriene-11,13-diyne	883.13	878.437	1106.62	1167.84	681.851	905.7	994.765	62.4895	35.3231	1540.74	59.8244	1296.88	158.878	38.3846	82.7636	827.745	1119.21	1026.56	954.038	1324.6	972.335	1009.44	856.79	1036.58	1031	1021.54	1015.57	876.04	1093.35	899.834
8.27_532.3725m/z	HMDB0011149	LysoPC(O-18:0)	167.595	164.851	435.837	457.65	188.396	246.359	356.436	0	0	439.03	0	486.149	0	0	0	202.631	372.191	289.315	303.398	366.653	217.379	405.167	246.323	464.033	367.241	532.606	638.644	545.019	481.996	728.651
0.74_347.0393m/z	HMDB0000175	Inosinic acid	0	4.59979	3.13539	4.05837	5.49675	2.14236	3.19291	8.53565	4.71827	4.45224	1.72332	1.87872	9.03706	26.4472	0.65772	39.607	55.4855	109.199	93.041	88.2098	89.4793	140.717	56.3466	92.2923	50.681	62.4182	46.6738	67.2846	7.65675	121.747
1.21_150.0436m/z	HMDB0000132	Guanine	132.487	88.9262	127.863	80.5079	132.083	90.5807	110.737	89.3812	94.6995	155.943	149.613	109.947	145.721	104.418	121.773	93.3614	81.3151	52.1777	45.7207	71.4601	56.5043	45.0817	65.4663	48.946	60.7695	61.2126	57.0374	83.61	100.035	38.8857
14.24_260.8741m/z	HMDB0059921	Trimetaphosphoric acid	257.399	230.327	276.714	210.994	214.322	225.37	247.3	236.142	285.32	212.645	305.834	267.015	271.013	301.3	278.854	145.419	167.14	183.549	163.791	160.637	154.19	169.067	184.253	182.823	184.086	190.255	200.505	217.226	210.834	239.811
8.81_325.1844m/z	HMDB0031031	2-Dodecylbenzenesulfonic acid	241.795	273.187	294.317	350.108	354.118	247.794	253.229	256.955	332.294	257.762	301.42	255.219	321.958	282.003	271.904	167.117	167.781	182.069	176.565	174.679	172.149	197.436	198.17	206.37	217.069	187.365	208.655	257.343	214.636	217.204
