# Supplementary material for: Exploring Disparities in Gill Physiological Responses to NaHCO3-Induced Habitat Stress in Triploid and Diploid Crucian Carp (Carassius auratus): A Comprehensive Investigation Through Multi-Omics and Biochemical Analyses
Source: Metabolites. 2024 Dec 30;15(1):5. doi: 10.3390/metabo15010005 (PMC11767977; doi:10.3390/metabo15010005)
Supplement: Supplementary file 1 [file metabolites-15-00005-s001.zip › Table S2.csv]

Sample	Raw reads	Raw bases	Clean reads	Clean bases	Error rate(%)	Q20(%)	Q30(%)	GC content(%)
Con_G2_1	47880342	7229931642	47532096	7031184857	0.0242	98.36	95.02	47.78
Con_G2_2	43900494	6628974594	43450202	6435593859	0.0244	98.24	94.75	46.2
Con_G2_3	43794692	6612998492	43366832	6421715982	0.0246	98.19	94.64	47.05
CA60_G2_1	43351366	6546056266	42932734	6361348345	0.0245	98.23	94.72	47.88
CA60_G2_2	46113364	6963117964	45733292	6764374320	0.0243	98.31	94.92	47.31
CA60_G2_3	44807126	6765876026	44446206	6558578899	0.0243	98.31	94.89	47.39
Con_G3_1	50842790	7677261290	48130932	6993896957	0.0251	97.91	94.24	47.4
Con_G3_2	45745102	6907510402	44777806	6632354114	0.0254	97.86	93.89	47.16
Con_G3_3	46445080	7013207080	45450250	6723937402	0.026	97.61	93.27	47.23
CA60_G3_1	48186146	7276108046	47064744	6955636367	0.0253	97.86	93.92	46.8
CA60_G3_2	55034802	8310255102	54356922	8043062162	0.0257	97.75	93.58	47.87
CA60_G3_3	53677170	8105252670	52896314	7822481598	0.0255	97.8	93.71	47.45
