# Supplementary material for: Exploring Disparities in Gill Physiological Responses to NaHCO3-Induced Habitat Stress in Triploid and Diploid Crucian Carp (Carassius auratus): A Comprehensive Investigation Through Multi-Omics and Biochemical Analyses
Source: Metabolites. 2024 Dec 30;15(1):5. doi: 10.3390/metabo15010005 (PMC11767977; doi:10.3390/metabo15010005)
Supplement: Supplementary file 1 [file metabolites-15-00005-s001.zip › Table S3.csv]

Gene_id	Gene name	Gene description	FC(Con_G3/Con_G2)	Log2FC(Con_G3/Con_G2)	Pvalue	Padjust	Significant	Regulate	Con_G3_1	Con_G3_2	Con_G3_3	Con_G2_1	Con_G2_2	Con_G2_3	Con_G3	Con_G2
gene-LOC113037831	LOC113037831	cytochrome c oxidase subunit 8A, mitochondrial-like	0.239	-2.06412652326	0.000102246816897	0.00437726868786	yes	down	14.1	5.67	5.75	22.63	14.8	69.52	8.50666666667	35.65
gene-LOC113038077	LOC113038077	protein POF1B-like	0.422	-1.24446651057	3.75233527296E-5	0.00192138808721	yes	down	2.98	2.39	2.4	4.09	5.88	7.18	2.59	5.71666666667
gene-LOC113038078	LOC113038078	-	3.548	1.82698912149	0.00012809553461	0.00519165056968	yes	up	4.79	1.44	1.72	0.93	0.76	0.67	2.65	0.786666666667
gene-LOC113038095	LOC113038095	EGF-containing fibulin-like extracellular matrix protein 2	2.694	1.42978707266	0.00026003231332	0.00913210204108	yes	up	7.14	4.55	6.75	2.3	2.47	1.91	6.14666666667	2.22666666667
gene-LOC113038163	LOC113038163	dynein light chain 2, cytoplasmic, transcript variant X3	4.148	2.0523050821	0.000180657258393	0.00684814149288	yes	up	4	2.9	3.87	1.11	0.99	0.5	3.59	0.866666666667
gene-LOC113038241	LOC113038241	protein Jade-1-like, transcript variant X1	0.496	-1.01255362656	0.000704612056741	0.0195308682024	yes	down	4.08	2.59	3.1	8.74	3.98	6.64	3.25666666667	6.45333333333
gene-LOC113038260	LOC113038260	phospholipid scramblase 1-like	0.280	-1.83661279711	3.67914150591E-7	4.00097531982E-5	yes	down	4.7	2.44	2.64	11.28	14.11	7.83	3.26	11.0733333333
gene-LOC113038324	LOC113038324	uncharacterized LOC113038324, transcript variant X1	5.526	2.46623600996	2.18011536757E-13	9.29914452026E-11	yes	up	65.54	38.6	104.56	11.09	9.68	10.46	69.5666666667	10.41
gene-LOC113038332	LOC113038332	uncharacterized LOC113038332	3.147	1.65412943518	0.000394300737806	0.012681704696	yes	up	46.93	16.1	40.06	13.95	9.25	9.46	34.3633333333	10.8866666667
gene-LOC113038451	LOC113038451	ras-related protein Rab-38-like	0.107	-3.22841153856	0.0024491477634	0.0487168833984	yes	down	0.04	0.08	0.08	0.45	0.72	0.7	0.0666666666667	0.623333333333
gene-LOC113038484	LOC113038484	cytochrome c oxidase subunit 8B, mitochondrial-like	0.444	-1.17251981587	1.74482909768E-8	2.66171255478E-6	yes	down	106.67	146.55	134.4	347.18	270.3	267.93	129.206666667	295.136666667
gene-LOC113038498	LOC113038498	equilibrative nucleoside transporter 2-like, transcript variant X2	2.273	1.18487463107	0.000556969819473	0.0163024064282	yes	up	6.48	12.89	8.79	3.68	3.35	5.21	9.38666666667	4.08
gene-LOC113038569	LOC113038569	hydroperoxide isomerase ALOXE3-like	0.407	-1.29563791869	7.13987251029E-8	9.39171134332E-6	yes	down	3.52	2.34	2.62	6.73	5.51	7.94	2.82666666667	6.72666666667
gene-LOC113038590	LOC113038590	zinc finger and BTB domain-containing protein 16-A-like, transcript variant X2	0.380	-1.39763810462	0.000880022848313	0.0231653228387	yes	down	1.71	1.25	1.51	2.37	2	7.12	1.49	3.83
gene-LOC113038715	LOC113038715	ankycorbin-like	0.409	-1.29056987125	1.57470103248E-7	1.87997052068E-5	yes	down	2.4	1.32	1.76	4.05	4.16	4.65	1.82666666667	4.28666666667
gene-LOC113038731	LOC113038731	-	2.061	1.04305145189	0.00131141368761	0.0311604375075	yes	up	3.32	2.87	3.51	1.32	1.44	1.84	3.23333333333	1.53333333333
gene-LOC113038773	LOC113038773	coiled-coil-helix-coiled-coil-helix domain-containing protein 10, mitochondrial-like	0.467	-1.1000477155	0.0016873563812	0.0371963448327	yes	down	5.58	7.26	4.94	15.54	11.9	10.46	5.92666666667	12.6333333333
gene-LOC113038781	LOC113038781	macrophage mannose receptor 1-like	2.424	1.27719201492	2.55581119175E-6	0.000210341456778	yes	up	35.09	50.95	52.28	25	16.37	15.15	46.1066666667	18.84
gene-LOC113038811	LOC113038811	dual specificity testis-specific protein kinase 2-like	0.245	-2.02880898953	1.22916055494E-6	0.000114087302722	yes	down	2.75	4.1	6.85	10.84	26.34	17.53	4.56666666667	18.2366666667
gene-LOC113038920	LOC113038920	proteinase-activated receptor 2-like, transcript variant X1	0.491	-1.02631709439	0.00140529172293	0.0326840055878	yes	down	2.19	1.43	1.38	3.42	2.64	4.02	1.66666666667	3.36
gene-LOC113038939	LOC113038939	uncharacterized LOC113038939	0.319	-1.6498651244	0.002033084933	0.0424595525053	yes	down	0.93	0.4	0.81	2.04	3.68	2.21	0.713333333333	2.64333333333
gene-LOC113038950	LOC113038950	uncharacterized LOC113038950	0.435	-1.20215760393	8.67646898456E-5	0.00388971416702	yes	down	3.62	5.26	5.42	10.2	12.46	10.52	4.76666666667	11.06
gene-LOC113038953	LOC113038953	electrogenic sodium bicarbonate cotransporter 1-like, transcript variant X2	0.301	-1.73241741412	1.20966957591E-10	3.05434615793E-8	yes	down	3.62	3.82	2.7	13.58	11.46	7.69	3.38	10.91
gene-LOC113039000	LOC113039000	programmed cell death 1 ligand 1-like, transcript variant X1	2.094	1.06642506107	0.00113856692906	0.028070594535	yes	up	2.42	8.04	12.6	3.8	2.51	1.1	7.68666666667	2.47
gene-LOC113039035	LOC113039035	ribosome biogenesis protein NSA2 homolog	2.381	1.25150391399	8.21879073649E-6	0.000555514388026	yes	up	74.68	38.73	43.05	28.68	17.68	17.31	52.1533333333	21.2233333333
gene-LOC113039105	LOC113039105	programmed cell death 1 ligand 1-like, transcript variant X1	2.127	1.08883524835	0.00107700896656	0.0270848952128	yes	up	3.31	3.94	3.07	2.24	1.27	1.26	3.44	1.59
gene-LOC113039122	LOC113039122	uncharacterized LOC113039122	0.059	-4.0838356547	5.06770292571E-13	2.00580594899E-10	yes	down	0.07	0.72	0.59	4.8	1.15	8.4	0.46	4.78333333333
gene-LOC113039162	LOC113039162	tripartite motif-containing protein 16-like	2.156	1.10863603735	0.000124555140083	0.00509991195194	yes	up	10.71	5.26	9.32	5.95	4.7	3.38	8.43	4.67666666667
gene-LOC113039222	LOC113039222	lymphocyte antigen 6B-like	0.149	-2.75138466338	5.78220203248E-6	0.000418509496038	yes	down	2.33	1.47	0.78	14.88	10.24	4.56	1.52666666667	9.89333333333
gene-LOC113039225	LOC113039225	phospholipase A2 inhibitor and Ly6/PLAUR domain-containing protein-like	19.084	4.25425774061	7.82753081848E-5	0.00358223686436	yes	up	162.12	377.58	505.6	29.7	23.13	1.67	348.433333333	18.1666666667
gene-LOC113039292	LOC113039292	-	0.259	-1.95037532369	0.0012567947406	0.0302387843009	yes	down	0.5	0.35	0.16	1.38	0.99	1.36	0.336666666667	1.24333333333
gene-LOC113039315	LOC113039315	uncharacterized LOC113039315	110.115	6.78286529816	4.10892277246E-6	0.000312320783885	yes	up	1.91	3.61	3.13	0	0	0	2.88333333333	0
gene-LOC113039343	LOC113039343	ETS-related transcription factor Elf-3-like	0.431	-1.21292177244	0.00225250587509	0.0458367730968	yes	down	22.84	17.91	9.56	66.84	22.82	24.39	16.77	38.0166666667
gene-LOC113039419	LOC113039419	sphingosine 1-phosphate receptor 4-like	2.878	1.52512758623	0.000410501713148	0.0130028711359	yes	up	3.43	4.88	3.09	1.3	1.71	0.83	3.8	1.28
gene-LOC113039477	LOC113039477	uncharacterized LOC113039477	3.063	1.61510031795	2.15411121545E-9	3.993195027E-7	yes	up	13.44	9.87	8.84	2.37	2.39	3.5	10.7166666667	2.75333333333
gene-LOC113039505	LOC113039505	CD48 antigen-like, transcript variant X1	2.819	1.49530480584	0.00118249560738	0.0288781334157	yes	up	5.18	1.98	2.58	1.13	1.56	0.75	3.24666666667	1.14666666667
gene-LOC113039579	LOC113039579	membrane-spanning 4-domains subfamily A member 4A-like, transcript variant X1	2.033	1.02367881448	0.00126211500067	0.0303335669801	yes	up	21.79	28.31	23.91	9.43	7.78	18.93	24.67	12.0466666667
gene-LOC113039626	LOC113039626	interferon-induced protein 44-like, transcript variant X2	4.661	2.22048879516	3.17301393907E-5	0.001677535432	yes	up	2.88	14.74	8.39	1.4	1.38	2.3	8.67	1.69333333333
gene-LOC113039677	LOC113039677	mitoferrin-1-like	0.485	-1.04337702432	5.71981606821E-5	0.00275194048908	yes	down	1.21	0.92	1.13	2.01	2.04	2.45	1.08666666667	2.16666666667
gene-LOC113039717	LOC113039717	antihemorrhagic factor cHLP-B-like	7.214	2.85078879222	1.06971994207E-6	0.000100852094281	yes	up	2.58	3.43	1.64	0.34	0.3	0.4	2.55	0.346666666667
gene-LOC113039740	LOC113039740	disabled homolog 1-like, transcript variant X1	3.099	1.63159294918	0.00178222119949	0.0386708493241	yes	up	0.67	1.59	1.84	0.47	0.51	0.27	1.36666666667	0.416666666667
gene-LOC113039789	LOC113039789	interferon-induced protein 44-like	3.772	1.91525027707	1.06580086056E-9	2.21918933685E-7	yes	up	44.03	36.19	64.81	27.81	12.3	8.81	48.3433333333	16.3066666667
gene-LOC113039801	LOC113039801	uncharacterized LOC113039801	0.030	-5.07273637382	2.10123362497E-5	0.00120046291391	yes	down	0.1	0	0.1	1.9	10.37	0.7	0.0666666666667	4.32333333333
gene-LOC113039828	LOC113039828	uncharacterized LOC113039828	0.004	-8.0325580572	2.51910614435E-9	4.59229914297E-7	yes	down	0	0	0	2.52	1	1.35	0	1.62333333333
gene-LOC113039829	LOC113039829	interferon-inducible GTPase 5-like, transcript variant X1	0.202	-2.30420473962	1.0715496006E-9	2.22063491286E-7	yes	down	1.46	0.81	0.78	5.82	4.49	4.62	1.01666666667	4.97666666667
gene-LOC113039895	LOC113039895	abnormal spindle-like microcephaly-associated protein homolog	2.648	1.40500755989	2.91759075486E-5	0.00156701017389	yes	up	1.38	1.84	1.97	0.68	0.4	0.87	1.73	0.65
gene-LOC113039913	LOC113039913	vitellogenin-like	0.081	-3.63122004716	3.59730248774E-6	0.000278737014985	yes	down	0.04	0.03	0.02	0.48	0.47	0.22	0.03	0.39
gene-LOC113039915	LOC113039915	vitellogenin-like	0.194	-2.36475652947	0.00100759809853	0.0256773868103	yes	down	0.21	0.02	0.06	0.93	0.39	0.34	0.0966666666667	0.553333333333
gene-LOC113039950	LOC113039950	calpain-2 catalytic subunit-like	2.117	1.08212267845	0.00143180748395	0.03317602873	yes	up	10.73	7.92	9.9	6.58	4.16	2.3	9.51666666667	4.34666666667
gene-LOC113039959	LOC113039959	MAPK regulated corepressor interacting protein 2-like	0.403	-1.31064551128	4.35038784803E-6	0.000326938378101	yes	down	5.5	6.41	4.53	15.52	11.87	12.91	5.48	13.4333333333
gene-LOC113039996	LOC113039996	early nodulin-75-like	4.110	2.03899329782	9.83746673189E-5	0.00427217776077	yes	up	6.59	5.05	3.52	0.95	0.84	1.14	5.05333333333	0.976666666667
gene-LOC113040055	LOC113040055	duodenase-1-like, transcript variant X1	2.100	1.0701725746	0.00113345946971	0.0280106538138	yes	up	12.77	7.95	12.85	7.51	4.19	4.28	11.19	5.32666666667
gene-LOC113040075	LOC113040075	ATP synthase subunit delta, mitochondrial-like	0.260	-1.94106520834	9.52456386852E-10	2.01178937019E-7	yes	down	13.71	7.72	6.82	35.48	38.15	33.85	9.41666666667	35.8266666667
gene-LOC113040080	LOC113040080	mast cell protease 1A-like	2.688	1.42653693838	0.00151840026103	0.0345823727672	yes	up	11.69	11.29	5.49	5.09	2.64	2.72	9.49	3.48333333333
gene-LOC113040100	LOC113040100	interferon-induced protein 44-like	6.354	2.66772301065	0.0012953502523	0.030895720947	yes	up	0.66	3.22	3.89	0.03	0.4	0.36	2.59	0.263333333333
gene-LOC113040144	LOC113040144	Krueppel-like factor 2	2.008	1.00581632017	0.00180108643115	0.0388648974785	yes	up	70.92	101.13	125.5	43.76	65.71	34.95	99.1833333333	48.14
gene-LOC113040204	LOC113040204	uncharacterized LOC113040204	0.005	-7.60948685377	5.86125412196E-6	0.000423533451635	yes	down	0	0	0	0.33	4.05	0.21	0	1.53
gene-LOC113040252	LOC113040252	uncharacterized LOC113040252, transcript variant X2	0.318	-1.65439648338	0.00137713290687	0.0322023324913	yes	down	0.78	7.28	4.34	20.73	14.83	4.28	4.13333333333	13.28
gene-LOC113040253	LOC113040253	uncharacterized LOC113040253, transcript variant X1	0.195	-2.36155912007	0.000691368605288	0.0192732159294	yes	down	0.63	0.83	1.25	2.11	9.45	1.54	0.903333333333	4.36666666667
gene-LOC113040258	LOC113040258	uncharacterized LOC113040258, transcript variant X1	4.557	2.1879426368	2.25479044188E-11	6.69337589687E-9	yes	up	26.44	25.35	20.41	7.48	2.7	3.2	24.0666666667	4.46
gene-LOC113040281	LOC113040281	uncharacterized LOC113040281	0.476	-1.07033085297	0.000657495025195	0.0185169143827	yes	down	1.03	1.07	1.04	2.78	2.15	1.74	1.04666666667	2.22333333333
gene-LOC113040303	LOC113040303	uncharacterized LOC113040303	4.646	2.2159621456	6.56140241256E-10	1.42707254254E-7	yes	up	29.99	49.22	47.67	9.56	11.73	5.85	42.2933333333	9.04666666667
gene-LOC113040323	LOC113040323	zinc finger protein OZF-like	0.046	-4.43201290752	0.00064549062117	0.0182961193229	yes	down	0	0	0.11	0.51	0.3	1.28	0.0366666666667	0.696666666667
gene-LOC113040376	LOC113040376	DNA replication licensing factor mcm2	2.175	1.12087291028	3.67436453832E-5	0.00188391576362	yes	up	10.25	14.29	14.17	7.6	4.72	5.31	12.9033333333	5.87666666667
gene-LOC113040383	LOC113040383	uncharacterized LOC113040383	0.467	-1.09877618151	0.000821144838828	0.0218643499085	yes	down	0.93	0.64	0.66	1.37	1.43	1.8	0.743333333333	1.53333333333
gene-LOC113040489	LOC113040489	-	0.087	-3.52076988044	2.26721550097E-5	0.00127046158342	yes	down	0.13	5.15	18.65	29.67	20.54	0.38	7.97666666667	16.8633333333
gene-LOC113040496	LOC113040496	NLR family CARD domain-containing protein 3-like	0.171	-2.54920606208	1.72647743977E-9	3.32680087013E-7	yes	down	0.55	0.25	0.35	1.74	2.08	1.51	0.383333333333	1.77666666667
gene-LOC113040575	LOC113040575	uncharacterized LOC113040575	0.294	-1.76424536747	0.000141068771606	0.0056291693113	yes	down	1.48	2.5	1.24	7.95	7.48	2.99	1.74	6.14
gene-LOC113040576	LOC113040576	interferon-induced very large GTPase 1-like	0.014	-6.16008065585	0.00230563930562	0.0465358229645	yes	down	0	0	0	0.3	0.32	0	0	0.206666666667
gene-LOC113040605	LOC113040605	hemicentin-2-like	2.026	1.01838780625	0.00204156235753	0.0425342064675	yes	up	5	3.32	4.66	3.31	1.6	0.88	4.32666666667	1.93
gene-LOC113040606	LOC113040606	uncharacterized LOC113040606	0.000	-11.0459121806	4.07576069605E-19	3.97921045379E-16	yes	down	0	0	0	5.05	4.11	9.33	0	6.16333333333
gene-LOC113040678	LOC113040678	ICOS ligand-like, transcript variant X1	0.062	-4.01579283982	1.64683886739E-5	0.000985684726086	yes	down	0.05	0.1	0.1	1.26	1.11	1.5	0.0833333333333	1.29
gene-LOC113040744	LOC113040744	uncharacterized LOC113040744	5.394	2.43130747139	0.001864246059	0.0397914018744	yes	up	8.46	102.51	100.32	22.42	12.1	5.47	70.43	13.33
gene-LOC113040751	LOC113040751	uncharacterized LOC113040751	0.314	-1.67265475209	0.000784113299882	0.0211215412122	yes	down	0.84	0.78	0.37	2.23	2.38	1.49	0.663333333333	2.03333333333
gene-LOC113040755	LOC113040755	uncharacterized LOC113040755	4.123	2.04371617939	0.000308887331031	0.0104873693984	yes	up	1.75	2.19	2.12	0.62	0.59	0.19	2.02	0.466666666667
gene-LOC113040763	LOC113040763	serine/threonine-protein kinase par-1-like	3.679	1.87917292979	3.108900612E-6	0.000246545919652	yes	up	6.76	14.82	13.7	3.83	1.7	4.25	11.76	3.26
gene-LOC113040770	LOC113040770	tripartite motif-containing protein 16-like	11.983	3.58287925465	2.63575046285E-8	3.87287828879E-6	yes	up	1.88	1.31	1.87	0.07	0.22	0.12	1.68666666667	0.136666666667
gene-LOC113040793	LOC113040793	dentin sialophosphoprotein-like	2.246	1.16705933817	0.000599809951134	0.017291371649	yes	up	50.75	16.62	10.21	24.96	9.54	9.88	25.86	14.7933333333
gene-LOC113040870	LOC113040870	uncharacterized LOC113040870	0.276	-1.85654272529	0.000658855977499	0.0185433558715	yes	down	0.37	0.8	0.68	1.62	2.86	2.01	0.616666666667	2.16333333333
gene-LOC113040882	LOC113040882	rhamnose-binding lectin-like	0.363	-1.46105122223	0.00143399823732	0.03317602873	yes	down	6.7	2.1	2.06	9.83	8.82	9.88	3.62	9.51
gene-LOC113040937	LOC113040937	uncharacterized LOC113040937, transcript variant X1	0.100	-3.3209086333	0.000398561556142	0.0127277550609	yes	down	0.15	0.07	0.31	1.96	2.92	0.33	0.176666666667	1.73666666667
gene-LOC113040955	LOC113040955	protein NDNF-like	0.466	-1.10294995041	0.00113787634384	0.0280693202079	yes	down	1.69	1.49	2.4	3.01	3.8	4.88	1.86	3.89666666667
gene-LOC113040965	LOC113040965	tumor protein p53-inducible nuclear protein 2-like, transcript variant X1	0.327	-1.61294944765	4.05795915241E-10	9.33415588492E-8	yes	down	2.42	1.83	2.75	9.43	7.22	5.58	2.33333333333	7.41
gene-LOC113040999	LOC113040999	serine/threonine-protein kinase Sgk2-like	0.448	-1.15743963823	3.05837478522E-7	3.38455007088E-5	yes	down	6.38	7.9	5.51	16.44	12.48	12.52	6.59666666667	13.8133333333
gene-LOC113041092	LOC113041092	synaptonemal complex protein 2-like, transcript variant X1	0.180	-2.47785501735	0.00140135473706	0.0326442836787	yes	down	0.4	0.2	0.15	0.52	0.53	2.27	0.25	1.10666666667
gene-LOC113041178	LOC113041178	calcium-independent phospholipase A2-gamma-like, transcript variant X2	0.467	-1.09854049259	0.0019710274998	0.0413539265408	yes	down	1.3	0.77	0.63	1.69	2.33	1.21	0.9	1.74333333333
gene-LOC113041196	LOC113041196	pleckstrin homology domain-containing family G member 5-like, transcript variant X1	2.487	1.31415027657	2.08545602597E-9	3.93229292039E-7	yes	up	11.25	10.85	7.65	4.34	3.2	4.13	9.91666666667	3.89
gene-LOC113041226	LOC113041226	protein phosphatase 1K, mitochondrial-like	0.385	-1.3788932243	1.12197279883E-5	0.000721709413524	yes	down	2.49	1.23	1.2	4.15	4.07	3.85	1.64	4.02333333333
gene-LOC113041235	LOC113041235	uncharacterized LOC113041235, transcript variant X1	5.712	2.51397668295	4.89932646444E-12	1.65574622222E-9	yes	up	3.78	5.3	7.5	0.91	0.9	1.24	5.52666666667	1.01666666667
gene-LOC113041320	LOC113041320	myosin regulatory light polypeptide 9-like	0.472	-1.08407814759	9.27764355923E-10	1.96910141126E-7	yes	down	50.59	50.58	54.09	108.72	93.98	124.96	51.7533333333	109.22
gene-LOC113041334	LOC113041334	macrophage mannose receptor 1-like	0.330	-1.59910989809	0.00195524889078	0.0411210649916	yes	down	8.32	4.23	9.07	2.42	11.46	7.19	7.20666666667	7.02333333333
gene-LOC113041350	LOC113041350	ATP-binding cassette sub-family G member 2-like	0.163	-2.61378383131	7.96995612903E-13	3.04480045715E-10	yes	down	3.16	1.28	1.44	9.01	7.5	17.17	1.96	11.2266666667
gene-LOC113041405	LOC113041405	targeting protein for Xklp2-A-like, transcript variant X1	2.273	1.18437226758	9.94256077408E-5	0.00429937465599	yes	up	10.95	18.33	18.5	6.15	6.1	8.51	15.9266666667	6.92
gene-LOC113041417	LOC113041417	nuclear receptor subfamily 4 group A member 1-like	3.764	1.91212741959	1.06414630666E-5	0.000687532409362	yes	up	9.56	21.09	25.04	5.02	6.97	2.54	18.5633333333	4.84333333333
gene-LOC113041432	LOC113041432	armadillo repeat-containing protein 1-like, transcript variant X1	2.659	1.41102093656	0.000559022249834	0.0163387534813	yes	up	5.52	9.88	7.69	2.17	2.6	4.25	7.69666666667	3.00666666667
gene-LOC113041475	LOC113041475	retinoid-binding protein 7-like	2.991	1.58070762146	4.27698986877E-5	0.00215240862422	yes	up	12.93	9.33	6.01	2.58	3.7	2.81	9.42333333333	3.03
gene-LOC113041551	LOC113041551	testis development-related protein-like	0.370	-1.43441877512	1.90336833347E-5	0.00110758389885	yes	down	3.55	2.93	2.06	9.54	6.72	6.19	2.84666666667	7.48333333333
gene-LOC113041559	LOC113041559	tubulin alpha chain-like	4.133	2.04728043885	0.00175482231966	0.0383182722624	yes	up	2.2	1.41	1.66	0.13	0.47	0.66	1.75666666667	0.42
gene-LOC113041637	LOC113041637	-	5.635	2.49449428203	5.66698571508E-5	0.00272997094744	yes	up	2.86	2.76	4.41	1.38	0.17	0.25	3.34333333333	0.6
gene-LOC113041641	LOC113041641	carcinoembryonic antigen-related cell adhesion molecule 3-like, transcript variant X1	2.652	1.40701296755	0.000540173661023	0.0159275098144	yes	up	3.33	3.14	3.82	1.94	1	1.61	3.43	1.51666666667
gene-LOC113041644	LOC113041644	probable ATP-dependent RNA helicase DDX58, transcript variant X3	7.158	2.83952929981	1.30350547768E-14	6.89978429597E-12	yes	up	15.62	23.89	44.49	6.45	3	2.5	28	3.98333333333
gene-LOC113041710	LOC113041710	interferon-induced very large GTPase 1-like, transcript variant X1	0.282	-1.82870695496	2.27734137489E-6	0.000190214288905	yes	down	0.82	2.31	2.21	8.09	5.2	5.75	1.78	6.34666666667
gene-LOC113041765	LOC113041765	ecto-ADP-ribosyltransferase 5-like, transcript variant X1	6.491	2.69842925835	0.0014747849654	0.0338540984094	yes	up	1.19	4.27	3.96	0.29	0.06	1.12	3.14	0.49
gene-LOC113041767	LOC113041767	L-rhamnose-binding lectin CSL1-like	3.834	1.93871604826	0.000201110789876	0.0074186410096	yes	up	15.27	4.35	5.07	3.38	1.57	1.54	8.23	2.16333333333
gene-LOC113041771	LOC113041771	carcinoembryonic antigen-related cell adhesion molecule 5-like	3.235	1.69392069749	0.00199760552321	0.0418316496934	yes	up	2.39	1.3	1.48	0.56	0.63	0.33	1.72333333333	0.506666666667
gene-LOC113041798	LOC113041798	Ig lambda chain C region-like	0.177	-2.50031817605	0.0010009471266	0.0255375209408	yes	down	1.94	8.6	2.78	12.08	21.76	7.4	4.44	13.7466666667
gene-LOC113041829	LOC113041829	immunoglobulin kappa variable 1-8-like	0.080	-3.63598632616	0.000259075275979	0.00910577053989	yes	down	0.35	0	2.71	8.5	14.09	23.21	1.02	15.2666666667
gene-LOC113041889	LOC113041889	peptidyl-prolyl cis-trans isomerase CYP95-like, transcript variant X1	2.180	1.12460444277	0.000413582265968	0.0130815862297	yes	up	2.34	3.79	2.7	1.56	1.19	1.25	2.94333333333	1.33333333333
gene-LOC113041953	LOC113041953	uncharacterized LOC113041953	3.135	1.64858690447	3.90421227608E-6	0.000297605933172	yes	up	1.88	1.83	1.42	0.82	0.38	0.39	1.71	0.53
gene-LOC113041977	LOC113041977	uncharacterized LOC113041977	0.410	-1.28560176763	0.001509428799	0.0344137233293	yes	down	9.5	28.98	25.43	54.88	61.12	40.03	21.3033333333	52.01
gene-LOC113042005	LOC113042005	high affinity immunoglobulin gamma Fc receptor I-like	2.009	1.00660107561	2.81928469425E-5	0.00151978470868	yes	up	47.77	42.63	37.76	33.59	20.69	17.57	42.72	23.95
gene-LOC113042008	LOC113042008	ecto-ADP-ribosyltransferase 5-like, transcript variant X2	0.128	-2.97131063901	0.00148704668281	0.0340912087416	yes	down	0.1	0.16	0.22	0.87	0.53	2.19	0.16	1.19666666667
gene-LOC113042011	LOC113042011	myeloid-associated differentiation marker-like protein 2	6.284	2.65174793608	0.000390075856905	0.0125857697811	yes	up	1.23	3.13	2.14	0.26	0.4	0.37	2.16666666667	0.343333333333
gene-LOC113042015	LOC113042015	noggin-2	3.383	1.7583905085	0.000458394521391	0.0141924629336	yes	up	1.78	1.84	1.92	0.46	0.71	0.41	1.84666666667	0.526666666667
gene-LOC113042067	LOC113042067	pentraxin fusion protein-like	3.548	1.82687471548	6.06204058648E-8	8.11980765629E-6	yes	up	137.34	76.47	65.26	17.64	20.04	39.13	93.0233333333	25.6033333333
gene-LOC113042105	LOC113042105	uncharacterized LOC113042105, transcript variant X1	0.023	-5.4270779354	2.89334153361E-8	4.15411983457E-6	yes	down	0.13	0.05	0.1	0.4	6.56	4.9	0.0933333333333	3.95333333333
gene-LOC113042123	LOC113042123	ankyrin repeat and SAM domain-containing protein 3-like	2.724	1.44565826573	0.00123532854549	0.0298978028842	yes	up	3.12	2	1.46	1.02	0.84	0.44	2.19333333333	0.766666666667
gene-LOC113042158	LOC113042158	probable G-protein coupled receptor 158, transcript variant X1	0.170	-2.55788522567	7.36721738777E-5	0.00340706661804	yes	down	0.99	0.63	0.71	8.13	3.35	1.87	0.776666666667	4.45
gene-LOC113042211	LOC113042211	coagulation factor XIII A chain-like	0.005	-7.69353902429	1.74287279105E-8	2.66171255478E-6	yes	down	0	0	0	0.55	0.74	1.06	0	0.783333333333
gene-LOC113042283	LOC113042283	lipocalin-like	0.464	-1.10838963098	1.98956367625E-5	0.00114560275953	yes	down	237.08	188.39	148.95	526.5	408.14	273.69	191.473333333	402.776666667
gene-LOC113042289	LOC113042289	putative nuclease HARBI1	13.167	3.71887820318	0.00194331087695	0.0409484029103	yes	up	0.39	1.34	0.7	0.04	0	0.15	0.81	0.0633333333333
gene-LOC113042331	LOC113042331	flap endonuclease 1-like, transcript variant X3	2.155	1.10755906373	0.00108015464049	0.0271174365574	yes	up	11.63	18.09	15.57	8.22	8.59	4.4	15.0966666667	7.07
gene-LOC113042373	LOC113042373	C-C motif chemokine 24-like	3.480	1.79928565453	0.000902572755818	0.0236279455146	yes	up	4.58	4.77	6.87	2.41	0.78	1.5	5.40666666667	1.56333333333
gene-LOC113042376	LOC113042376	C-C motif chemokine 12-like, transcript variant X1	3.009	1.58950223184	3.51332494531E-6	0.000273193660438	yes	up	48.39	90.67	75.25	43.04	26.26	55.68	71.4366666667	41.66
gene-LOC113042425	LOC113042425	apolipoprotein D-like	0.326	-1.61580205029	0.000227533925732	0.00822078576734	yes	down	8.24	1.87	4.77	16.4	15.4	11.69	4.96	14.4966666667
gene-LOC113042431	LOC113042431	ribosomal protein S6 kinase alpha-3-like, transcript variant X1	0.354	-1.49627960955	0.000203717038442	0.00748962708527	yes	down	2.03	1.23	2.35	3.61	2	3.14	1.87	2.91666666667
gene-LOC113042483	LOC113042483	nucleoporin p58/p45-like, transcript variant X1	2.386	1.2545425306	0.00214554158147	0.0441923224756	yes	up	5.73	2.31	2.21	1.18	1.42	1.4	3.41666666667	1.33333333333
gene-LOC113042487	LOC113042487	protein CIP2A homolog, transcript variant X1	2.313	1.20992553906	0.000292997383668	0.0100736985058	yes	up	2.63	3.33	3.39	1.41	1.38	1.13	3.11666666667	1.30666666667
gene-LOC113042516	LOC113042516	monocyte to macrophage differentiation factor 2-like, transcript variant X1	4.898	2.29204907375	0.00177656920749	0.0386146319866	yes	up	8.68	8.68	2.99	0.4	5.22	2.91	6.78333333333	2.84333333333
gene-LOC113042532	LOC113042532	carbonic anhydrase 2	0.253	-1.98237802325	5.40366176843E-10	1.20509886363E-7	yes	down	9.53	7.08	7.22	47.94	27.4	17.41	7.94333333333	30.9166666667
gene-LOC113042534	LOC113042534	-	0.018	-5.76277874412	0.00168314705015	0.037159488694	yes	down	0	0	0	0.37	0.12	0.06	0	0.183333333333
gene-LOC113042576	LOC113042576	DNA replication licensing factor mcm4-A-like, transcript variant X2	2.032	1.02289189987	2.24062491238E-6	0.000187861860497	yes	up	11.91	11.3	13.92	6.91	5.14	5.81	12.3766666667	5.95333333333
gene-LOC113042621	LOC113042621	tripartite motif-containing protein 16-like	2.727	1.44714411717	3.77182310695E-7	4.05418903431E-5	yes	up	7.49	9.13	10.78	4.22	3.21	2.01	9.13333333333	3.14666666667
gene-LOC113042624	LOC113042624	activin receptor type-2B-like	2.761	1.46519885966	8.87182557452E-5	0.00396515549126	yes	up	12.99	1.2	2.83	2.13	3.52	3.99	5.67333333333	3.21333333333
gene-LOC113042632	LOC113042632	uncharacterized LOC113042632	2.834	1.5029322334	8.26177374435E-5	0.00373813354979	yes	up	10.27	18.04	27.96	6.32	5.41	8.19	18.7566666667	6.64
gene-LOC113042639	LOC113042639	tripartite motif-containing protein 16-like	2.691	1.42796628415	0.000353732193339	0.0116396429291	yes	up	2.97	4.9	2.98	1.52	1.12	1.13	3.61666666667	1.25666666667
gene-LOC113042704	LOC113042704	granulins-like, transcript variant X1	2.084	1.05925790077	0.000725736605613	0.0199777644305	yes	up	5.81	8.67	9.19	4.02	2.73	4.9	7.89	3.88333333333
gene-LOC113042707	LOC113042707	uncharacterized LOC113042707	5.775	2.52976561277	1.07198529816E-10	2.77038835821E-8	yes	up	11.96	5.41	8.41	0.86	1.61	1.47	8.59333333333	1.31333333333
gene-LOC113042709	LOC113042709	uncharacterized LOC113042709	2.914	1.54311507037	2.04136463408E-13	8.96853138339E-11	yes	up	48.43	38.6	51.16	22.07	19.62	18.18	46.0633333333	19.9566666667
gene-LOC113042740	LOC113042740	coagulation factor XIII A chain-like	0.003	-8.25725929368	4.39871464282E-26	1.13678311246E-22	yes	down	0.07	0	0.04	18.03	8.27	4.97	0.0366666666667	10.4233333333
gene-LOC113042778	LOC113042778	uncharacterized LOC113042778	4.069	2.02467343427	0.00156515639728	0.0353904174771	yes	up	1.62	4.06	0.75	0.52	0.38	0.69	2.14333333333	0.53
gene-LOC113042798	LOC113042798	-	4.433	2.14820403077	0.000472711526626	0.0144082309709	yes	up	1.95	1.44	2.29	0.32	0.61	0.31	1.89333333333	0.413333333333
gene-LOC113042878	LOC113042878	gamma-parvin-like, transcript variant X1	12.029	3.58847402187	1.36405673667E-10	3.4050266289E-8	yes	up	9.09	3.76	3.63	0.78	0.33	0.2	5.49333333333	0.436666666667
gene-LOC113042914	LOC113042914	inner centromere protein A-like, transcript variant X2	2.448	1.2915854368	3.44680691816E-6	0.000268973383912	yes	up	16.8	21.37	19.77	8.16	6.14	10.91	19.3133333333	8.40333333333
gene-LOC113042966	LOC113042966	probable ribosome biogenesis protein RLP24	0.400	-1.32292687794	4.78677923028E-5	0.00234974702462	yes	down	28.25	33.56	29.44	58.9	109.88	52.31	30.4166666667	73.6966666667
gene-LOC113042981	LOC113042981	interferon-induced GTP-binding protein Mx3-like, transcript variant X1	2.721	1.44404501957	0.000353220350643	0.0116396429291	yes	up	10.46	4.71	3.48	3.08	2.04	1.29	6.21666666667	2.13666666667
gene-LOC113043018	LOC113043018	C-X-C motif chemokine 11-like	3.276	1.71214634429	3.49430566359E-7	3.81887624438E-5	yes	up	49	20.43	24.85	7.9	9.21	7.39	31.4266666667	8.16666666667
gene-LOC113043081	LOC113043081	G1/S-specific cyclin-D2-like	0.055	-4.17339251942	5.46157385668E-9	9.37299944606E-7	yes	down	0.02	0.03	0.07	0.46	1.03	0.62	0.04	0.703333333333
gene-LOC113043136	LOC113043136	SUMO-activating enzyme subunit 2	0.007	-7.11977107644	7.02733678965E-6	0.000487739359425	yes	down	0	0	0	0.11	0.91	1.17	0	0.73
gene-LOC113043200	LOC113043200	protein regulator of cytokinesis 1-like, transcript variant X1	2.179	1.12364848511	0.00135618591609	0.0318453618585	yes	up	3.85	6.59	5.54	2.22	1.93	3.15	5.32666666667	2.43333333333
gene-LOC113043253	LOC113043253	suppressor of cytokine signaling 1-like, transcript variant X2	2.407	1.26702622985	3.47067933011E-9	6.17331278093E-7	yes	up	65.62	52.86	63.27	22.28	30	21.26	60.5833333333	24.5133333333
gene-LOC113043298	LOC113043298	G2 and S phase-expressed protein 1-like, transcript variant X2	2.810	1.49062368187	0.0018558860582	0.039653666155	yes	up	1.22	1.42	1.34	0.35	0.54	0.48	1.32666666667	0.456666666667
gene-LOC113043416	LOC113043416	Krueppel-like factor 13	0.466	-1.10101194707	1.2347239565E-6	0.000114087302722	yes	down	4.71	4.43	4.63	7.84	11.32	9.15	4.59	9.43666666667
gene-LOC113043471	LOC113043471	UDP-glucuronosyltransferase 2A1-like	2.315	1.21125352451	0.000237607418632	0.00852166884097	yes	up	19.17	34.91	29.16	12.23	11.37	11.76	27.7466666667	11.7866666667
gene-LOC113043492	LOC113043492	ras-related protein Rab-19-like, transcript variant X1	0.181	-2.46365827636	0.000403159065657	0.0128350655004	yes	down	0.24	0.34	0.42	3.38	1.87	1.11	0.333333333333	2.12
gene-LOC113043497	LOC113043497	inner centromere protein-like, transcript variant X2	2.149	1.10338827378	0.000246713333988	0.00876950130698	yes	up	7.34	10.67	9.24	4.64	4.51	3.8	9.08333333333	4.31666666667
gene-LOC113043582	LOC113043582	pleckstrin homology-like domain family A member 2	2.780	1.47504484523	3.58221366886E-7	3.90523511979E-5	yes	up	72.63	85.15	129.17	28.05	40.18	33.41	95.65	33.88
gene-LOC113043620	LOC113043620	uncharacterized LOC113043620	0.013	-6.30229272717	0.000463747828232	0.0142618625017	yes	down	0	0	0	11.23	11.02	0.78	0	7.67666666667
gene-LOC113043628	LOC113043628	-	5.254	2.39347115859	8.57366932548E-8	1.11113742816E-5	yes	up	3.87	3.7	4.72	0.71	0.58	0.51	4.09666666667	0.6
gene-LOC113043794	LOC113043794	probable E3 ubiquitin-protein ligase HERC4	3.767	1.91323782842	5.69642498459E-9	9.62564366434E-7	yes	up	12.39	11.62	20.92	4.14	4.61	2.75	14.9766666667	3.83333333333
gene-LOC113043835	LOC113043835	uncharacterized LOC113043835	0.237	-2.07688836189	8.25044990128E-8	1.07559426102E-5	yes	down	3.03	2.86	3.54	14.72	12.79	12.53	3.14333333333	13.3466666667
gene-LOC113043940	LOC113043940	uncharacterized LOC113043940	5.512	2.46270093831	0.000675642355005	0.0189429937618	yes	up	3.33	5.41	8.59	1.16	1.6	0.26	5.77666666667	1.00666666667
gene-LOC113043953	LOC113043953	probable E3 ubiquitin-protein ligase HERC4	5.389	2.42994594562	2.5305262297E-5	0.00139318470396	yes	up	6.73	2.94	17.49	0.49	0.12	0.48	9.05333333333	0.363333333333
gene-LOC113043984	LOC113043984	transcription factor jun-B-like	3.272	1.71003230251	5.94523711363E-9	9.93148469012E-7	yes	up	33.16	41.7	41.95	8.11	14.72	11.99	38.9366666667	11.6066666667
gene-LOC113044015	LOC113044015	probable E3 ubiquitin-protein ligase HERC4, transcript variant X1	3.288	1.71727811559	4.60165542553E-12	1.56720255399E-9	yes	up	18.67	16.05	23.34	7.49	4.96	4.89	19.3533333333	5.78
gene-LOC113044034	LOC113044034	probable E3 ubiquitin-protein ligase HERC3	5.814	2.53960885443	1.59357712854E-13	7.14410383319E-11	yes	up	14.43	13.8	28.55	4.46	2.04	3.33	18.9266666667	3.27666666667
gene-LOC113044036	LOC113044036	probable E3 ubiquitin-protein ligase HERC3, transcript variant X2	7.901	2.98200973601	0.00096146634393	0.0247602944632	yes	up	1.42	5.75	12.06	1.3	0.5	0.72	6.41	0.84
gene-LOC113044040	LOC113044040	probable E3 ubiquitin-protein ligase HERC4	6.677	2.73921281211	1.36061259725E-20	1.86803605774E-17	yes	up	25.76	16.46	33.7	3.53	4.6	3.11	25.3066666667	3.74666666667
gene-LOC113044049	LOC113044049	uncharacterized LOC113044049	2.473	1.30635418211	0.00021658915936	0.00789678682766	yes	up	250.08	433.08	407.84	155.92	113.06	192.3	363.666666667	153.76
gene-LOC113044067	LOC113044067	C-X-C motif chemokine 10-like	2.389	1.25637377929	5.80055661567E-11	1.60277770033E-8	yes	up	340.62	299.56	261.02	103.83	130.56	134.16	300.4	122.85
gene-LOC113044068	LOC113044068	C-X-C motif chemokine 10-like	2.953	1.56206742345	3.21155829256E-7	3.53625568986E-5	yes	up	7.19	10.64	8.37	2.72	3.01	3.01	8.73333333333	2.91333333333
gene-LOC113044082	LOC113044082	integumentary mucin C.1-like	6.087	2.60577103505	0.000726690233834	0.0199914895011	yes	up	2.76	5.3	3.48	0.21	0.78	1.13	3.84666666667	0.706666666667
gene-LOC113044085	LOC113044085	heparan sulfate glucosamine 3-O-sulfotransferase 6-like	2.497	1.32000749759	0.000993302158784	0.0253866998511	yes	up	3.09	1.82	2.08	1.15	0.72	0.86	2.33	0.91
gene-LOC113044107	LOC113044107	uncharacterized LOC113044107, transcript variant X1	3.506	1.80965438071	1.14863829602E-5	0.00073563082941	yes	up	1.47	2.03	1.84	0.36	0.56	0.62	1.78	0.513333333333
gene-LOC113044110	LOC113044110	condensin complex subunit 3-like, transcript variant X1	2.642	1.40163963238	0.000313450041447	0.0106066835715	yes	up	2.96	7.08	7.44	2.46	1.81	2.41	5.82666666667	2.22666666667
gene-LOC113044123	LOC113044123	-	8.052	3.00939839294	2.79209338286E-11	8.12369739619E-9	yes	up	34.79	20.66	53.55	5.32	1.92	3.45	36.3333333333	3.56333333333
gene-LOC113044124	LOC113044124	probable E3 ubiquitin-protein ligase HERC4	5.877	2.55513921578	5.0715429723E-8	6.91966363183E-6	yes	up	7.05	6.54	14.41	2.1	1.55	0.65	9.33333333333	1.43333333333
gene-LOC113044206	LOC113044206	structural maintenance of chromosomes protein 2-like	2.154	1.10722743747	0.000112456201188	0.00469197601425	yes	up	5.37	9.01	7.94	3.67	2.9	3.71	7.44	3.42666666667
gene-LOC113044249	LOC113044249	uncharacterized LOC113044249	62.352	5.96237428356	0.000993957947554	0.0253886909697	yes	up	0.03	0.46	0.23	0	0	0	0.24	0
gene-LOC113044312	LOC113044312	collagen alpha-1(I) chain-like	0.473	-1.07863743404	0.000568540369885	0.0165528512992	yes	down	10.11	9.87	19.15	33.94	18.11	29.97	13.0433333333	27.34
gene-LOC113044398	LOC113044398	protein aurora borealis-like, transcript variant X3	3.699	1.88701824337	0.000789991928994	0.0212018970119	yes	up	1.16	1.39	1.21	0.23	0.41	0.36	1.25333333333	0.333333333333
gene-LOC113044451	LOC113044451	fatty acid-binding protein, intestinal-like	2.787	1.4784587409	0.000238636773067	0.00853767751458	yes	up	28.02	33.77	30.73	5.98	8.5	19.01	30.84	11.1633333333
gene-LOC113044485	LOC113044485	sodium/potassium-transporting ATPase subunit beta-233-like	0.313	-1.67674306731	1.18361457263E-10	3.02330945546E-8	yes	down	65.08	64.33	52.5	273.26	164.21	131.1	60.6366666667	189.523333333
gene-LOC113044501	LOC113044501	fibrinogen alpha chain-like	6.764	2.75786783512	4.3513943987E-5	0.00217738224957	yes	up	1.36	2.05	0.66	0.09	0.19	0.41	1.35666666667	0.23
gene-LOC113044527	LOC113044527	serine/threonine-protein kinase PLK1-like	2.819	1.49514526097	2.34275188526E-6	0.00019530637823	yes	up	7.8	14.39	13.21	3.97	3.56	4.86	11.8	4.13
gene-LOC113044533	LOC113044533	suppressor of cytokine signaling 1-like, transcript variant X2	2.005	1.00363899886	0.000518848459193	0.0154438266979	yes	up	17.22	14.49	11.95	8.61	7.54	3.95	14.5533333333	6.7
gene-LOC113044555	LOC113044555	interferon-induced protein 44-like	5.533	2.46813327006	1.41433784197E-9	2.76166749996E-7	yes	up	81.23	31.64	23.72	7.4	9.03	4.19	45.53	6.87333333333
gene-LOC113044556	LOC113044556	interferon-induced protein 44-like, transcript variant X1	7.708	2.94641967599	8.11856878815E-5	0.00368329601664	yes	up	19.26	4.09	2.53	1	1.09	1.09	8.62666666667	1.06
gene-LOC113044558	LOC113044558	interferon-induced protein 44-like	6.760	2.75712500212	5.66957932823E-9	9.61727020102E-7	yes	up	15.39	4.92	5.4	1.86	0.95	0.74	8.57	1.18333333333
gene-LOC113044560	LOC113044560	interferon-induced protein 44-like	7.469	2.90100939941	2.73801238462E-13	1.13482864251E-10	yes	up	19.67	29.31	23.72	2.08	4.43	2.18	24.2333333333	2.89666666667
gene-LOC113044571	LOC113044571	interferon-induced GTP-binding protein MxA-like	13.531	3.75820950182	3.89824841821E-28	1.3174280462E-24	yes	up	47.42	44.23	100.73	5.91	4.58	4.08	64.1266666667	4.85666666667
gene-LOC113044598	LOC113044598	T-cell surface antigen CD2-like	2.385	1.2537030397	0.0014882992299	0.0340912087416	yes	up	8.59	12.01	13	3.42	6.18	4.23	11.2	4.61
gene-LOC113044602	LOC113044602	T-cell surface antigen CD2-like	0.161	-2.63217615345	0.000862539035805	0.0228007160042	yes	down	0.1	0.08	0.36	1.18	0.86	1.22	0.18	1.08666666667
gene-LOC113044615	LOC113044615	sodium/potassium-transporting ATPase subunit alpha-1, transcript variant X2	0.405	-1.30271683504	1.31915029189E-9	2.63434313291E-7	yes	down	203.79	155.71	135.38	524.46	347.89	329.31	164.96	400.553333333
gene-LOC113044616	LOC113044616	sodium/potassium-transporting ATPase subunit alpha-1-like	0.317	-1.65844148079	4.68844867823E-9	8.27238169597E-7	yes	down	125.25	219.26	182.44	810.2	429.46	394.67	175.65	544.776666667
gene-LOC113044617	LOC113044617	sodium/potassium-transporting ATPase subunit alpha-1-like	0.380	-1.39486751765	6.72288025758E-7	6.66733682249E-5	yes	down	52.28	25.3	23.62	98.9	82.27	62.89	33.7333333333	81.3533333333
gene-LOC113044802	LOC113044802	protein disulfide-isomerase-like	4.895	2.29142709642	0.000909944163746	0.0237819672159	yes	up	1.37	0.95	1.07	0.19	0.15	0.34	1.13	0.226666666667
gene-LOC113044970	LOC113044970	tripartite motif-containing protein 16-like	10.027	3.32587591333	1.67304303036E-5	0.00099598201214	yes	up	2.13	1.5	1.93	0.04	0.4	0.08	1.85333333333	0.173333333333
gene-LOC113044990	LOC113044990	cerebellin-1-like, transcript variant X4	0.085	-3.54916191596	0.00143379563955	0.03317602873	yes	down	0	0.39	0	1.16	2.2	1.32	0.13	1.56
gene-LOC113045022	LOC113045022	rho guanine nucleotide exchange factor 18-like	0.419	-1.25570833981	1.2389063136E-5	0.000784295532878	yes	down	6.65	6.35	5.85	22.38	11.41	10.26	6.28333333333	14.6833333333
gene-LOC113045051	LOC113045051	tripartite motif-containing protein 16-like	6.214	2.63551001374	4.10320902293E-13	1.66917023346E-10	yes	up	12.24	5.84	11.93	1.33	1.94	1.25	10.0033333333	1.50666666667
gene-LOC113045052	LOC113045052	tripartite motif-containing protein 16-like	4.057	2.02027865743	0.000893973073049	0.0234762779386	yes	up	0.79	5.56	3.64	0.67	0.47	0.89	3.33	0.676666666667
gene-LOC113045061	LOC113045061	zinc finger and SCAN domain-containing protein 12-like	128.873	7.00980194333	2.25496313306E-6	0.00018870390531	yes	up	1.39	0.69	0.31	0	0	0	0.796666666667	0
gene-LOC113045131	LOC113045131	otolith matrix protein 1	14.227	3.83055017881	0.000472187977219	0.0144063240216	yes	up	0.13	0.81	1.54	0.04	0.13	0	0.826666666667	0.0566666666667
gene-LOC113045135	LOC113045135	single-stranded DNA-binding protein 3-like, transcript variant X1	2.342	1.22769444295	3.54312065162E-5	0.00183349190469	yes	up	10.68	7.32	7.43	3.61	3.91	2.61	8.47666666667	3.37666666667
gene-LOC113045147	LOC113045147	guanylate-binding protein 1-like	2.998	1.58419685636	0.000273319847508	0.00949251713869	yes	up	5.65	4	4.33	1.52	0.98	0.83	4.66	1.11
gene-LOC113045193	LOC113045193	tripartite motif-containing protein 16-like	2.457	1.29705842082	3.04556029177E-5	0.00161989886027	yes	up	28.58	17.94	20.65	11.43	9.74	4.91	22.39	8.69333333333
gene-LOC113045194	LOC113045194	-	2.202	1.13905927523	0.00181180602341	0.0389813348837	yes	up	21.33	8.93	13.87	7.89	6.72	4.41	14.71	6.34
gene-LOC113045196	LOC113045196	tripartite motif-containing protein 16-like	2.109	1.0764853	0.000202328251097	0.0074510388799	yes	up	77.69	24.17	31.89	38.22	30	15.22	44.5833333333	27.8133333333
gene-LOC113045197	LOC113045197	GTPase IMAP family member 4-like	13.738	3.78011816734	7.20057800365E-30	3.95437742516E-26	yes	up	18.04	14.58	25.82	1.05	1.39	1.66	19.48	1.36666666667
gene-LOC113045198	LOC113045198	GTPase IMAP family member 4-like	7.229	2.85387638194	4.82491607176E-14	2.38177373816E-11	yes	up	8.7	5.05	6.32	0.85	1.24	0.54	6.69	0.876666666667
gene-LOC113045199	LOC113045199	GTPase IMAP family member 4-like, transcript variant X1	5.929	2.56771149675	8.26956774789E-9	1.35061408712E-6	yes	up	19.52	5.66	8.23	2.38	1.38	1.15	11.1366666667	1.63666666667
gene-LOC113045202	LOC113045202	stonustoxin subunit alpha-like	38.921	5.2824616375	2.25392400547E-28	9.00217247786E-25	yes	up	38.44	5.73	12.23	1.06	0.48	0.17	18.8	0.57
gene-LOC113045209	LOC113045209	voltage-dependent P/Q-type calcium channel subunit alpha-1A-like, transcript variant X1	2.425	1.2781169098	1.47106691561E-5	0.000905180026197	yes	up	2.78	2.24	2.73	0.79	0.71	1.07	2.58333333333	0.856666666667
gene-LOC113045232	LOC113045232	immediate early response gene 2 protein-like	2.694	1.42960289499	6.47314883205E-6	0.000460180130724	yes	up	168.51	95.07	131.92	33.46	68.46	37	131.833333333	46.3066666667
gene-LOC113045240	LOC113045240	ceramide synthase 2-like, transcript variant X2	5.573	2.47856758985	0.00250373586946	0.0495412274434	yes	up	2.08	28.38	22.03	4.45	2.23	1.99	17.4966666667	2.89
gene-LOC113045247	LOC113045247	ubiquitin-60S ribosomal protein L40	0.325	-1.62115244942	1.81029065805E-5	0.00106185994354	yes	down	475.1	202.58	194.04	744.97	1286.66	615.28	290.573333333	882.303333333
gene-LOC113045260	LOC113045260	Krueppel-like factor 2	2.964	1.56768599734	1.83517353021E-6	0.000160175927144	yes	up	38.54	53.28	82.07	20.93	22.52	14.34	57.9633333333	19.2633333333
gene-LOC113045272	LOC113045272	C-C motif chemokine 25-like, transcript variant X2	0.053	-4.24853200039	0.000181356622974	0.00686280953809	yes	down	0.1	0.29	0.81	2.27	15.39	4.14	0.4	7.26666666667
gene-LOC113045318	LOC113045318	period circadian protein homolog 2-like, transcript variant X1	0.399	-1.32427350516	0.000179013912113	0.00680345779826	yes	down	7.18	2.67	7.73	10.73	16.97	13.37	5.86	13.69
gene-LOC113045324	LOC113045324	uncharacterized LOC113045324, transcript variant X1	4.017	2.00624244365	5.54872808341E-6	0.000402273629731	yes	up	1.19	0.51	0.65	0.19	0.16	0.2	0.783333333333	0.183333333333
gene-LOC113045356	LOC113045356	collagen alpha-1(XVII) chain-like, transcript variant X1	0.388	-1.3640445998	2.86312347874E-5	0.00153963851793	yes	down	0.76	0.46	0.88	1.89	1.78	1.52	0.7	1.73
gene-LOC113045376	LOC113045376	condensin complex subunit 1-like	2.311	1.20822546017	0.00047025146202	0.0143671959196	yes	up	2.48	4.28	4.21	1.99	1.1	1.65	3.65666666667	1.58
gene-LOC113045391	LOC113045391	prolyl 4-hydroxylase subunit alpha-1-like	6.234	2.6400660235	4.59320937007E-20	5.45400163418E-17	yes	up	15.91	15	12.83	3.17	1.78	1.58	14.58	2.17666666667
gene-LOC113045472	LOC113045472	interferon-induced protein 44-like	2.553	1.35196333742	1.04875609627E-7	1.31645858096E-5	yes	up	27.76	23.07	35.42	13.54	10.3	9.04	28.75	10.96
gene-LOC113045513	LOC113045513	nesprin-1-like	0.467	-1.09889719553	6.89604112094E-5	0.00320943506999	yes	down	3.77	2.62	2.11	5.5	3.6	3.9	2.83333333333	4.33333333333
gene-LOC113045548	LOC113045548	carbonic anhydrase	0.486	-1.04088152301	2.84400966461E-6	0.000230108141077	yes	down	22.31	18.64	28.37	43.95	47.37	47.96	23.1066666667	46.4266666667
gene-LOC113045628	LOC113045628	glutamine synthetase-like	0.353	-1.50167993166	1.29089742081E-6	0.000118401434835	yes	down	4.55	3.47	4.8	7.85	12.02	15.82	4.27333333333	11.8966666667
gene-LOC113045755	LOC113045755	erythroferrone-like, transcript variant X2	2.007	1.00484053965	0.000432556095079	0.0135773277782	yes	up	7.72	6.41	4.86	2.56	2.65	3.79	6.33	3
gene-LOC113045795	LOC113045795	uncharacterized LOC113045795, transcript variant X2	0.390	-1.35932766473	0.00014483187914	0.00573187123115	yes	down	12.37	12.74	6.26	42.74	18.27	20.19	10.4566666667	27.0666666667
gene-LOC113045896	LOC113045896	angiopoietin-related protein 4-like	0.365	-1.45377951665	0.000462165716554	0.0142489744499	yes	down	15.15	13.82	37.44	32.89	61	85.56	22.1366666667	59.8166666667
gene-LOC113046055	LOC113046055	potassium voltage-gated channel subfamily H member 6-like	0.423	-1.24265634406	0.00173802788832	0.0380271500226	yes	down	0.45	0.31	0.31	0.81	0.67	0.96	0.356666666667	0.813333333333
gene-LOC113046079	LOC113046079	alpha-2-HS-glycoprotein-like	47.087	5.55727054982	0.00213674753503	0.0441560988731	yes	up	0.44	0.71	0.19	0	0	0	0.446666666667	0
gene-LOC113046120	LOC113046120	aquaporin-1-like, transcript variant X1	0.311	-1.68685856908	0.00206573478663	0.0429871215005	yes	down	5.86	8.07	6.78	11.78	7.46	48.01	6.90333333333	22.4166666667
gene-LOC113046157	LOC113046157	probable E3 ubiquitin-protein ligase HERC3, transcript variant X1	3.972	1.98975347302	6.38552978E-8	8.47558505603E-6	yes	up	73.82	32.09	58.77	15.6	13.92	4.53	54.8933333333	11.35
gene-LOC113046218	LOC113046218	AP-1 complex subunit sigma-3-like	0.233	-2.10198835618	0.000802838276409	0.0214679834667	yes	down	1.14	0.34	0.59	2.62	3.99	1.89	0.69	2.83333333333
gene-LOC113046245	LOC113046245	interferon-induced very large GTPase 1-like	0.042	-4.57407865457	0.000265038259207	0.00923540785386	yes	down	0	0.03	0	0.26	0.13	0.5	0.01	0.296666666667
gene-LOC113046285	LOC113046285	cytochrome c oxidase subunit 6A, mitochondrial, transcript variant X1	0.322	-1.63590172348	0.000500099875113	0.0150385954231	yes	down	5.23	3.85	8.94	25.21	11.57	18.76	6.00666666667	18.5133333333
gene-LOC113046307	LOC113046307	probable E3 ubiquitin-protein ligase HERC4, transcript variant X1	15.081	3.91470361936	2.53537665269E-28	9.28243648827E-25	yes	up	17.84	22.8	39.41	1.64	2.15	1.37	26.6833333333	1.72
gene-LOC113046340	LOC113046340	-	11.422	3.51371067462	2.4857632524E-13	1.04009069268E-10	yes	up	7.24	5.58	5.7	0.94	0.18	0.46	6.17333333333	0.526666666667
gene-LOC113046362	LOC113046362	-	4.132	2.04675676104	0.00115039402168	0.0283145159376	yes	up	2.09	2.99	2.28	1.08	0.31	0.37	2.45333333333	0.586666666667
gene-LOC113046427	LOC113046427	-	0.015	-6.04746756301	0.000253717081054	0.00896045517607	yes	down	0	0	0	0.36	0.19	0.37	0	0.306666666667
gene-LOC113046528	LOC113046528	interferon-induced protein 44-like	50.378	5.65473621106	0.000584699190295	0.0169001146226	yes	up	7.67	0.79	1.22	0.17	0	0	3.22666666667	0.0566666666667
gene-LOC113046551	LOC113046551	uncharacterized LOC113046551	19.034	4.25053014288	0.00158898814017	0.0357453174349	yes	up	0.12	0.98	1.08	0.04	0.06	0	0.726666666667	0.0333333333333
gene-LOC113046552	LOC113046552	uncharacterized LOC113046552, transcript variant X1	0.455	-1.13709595892	2.0063334397E-6	0.00017227445987	yes	down	20.41	16.09	15.39	28.96	41.99	34.73	17.2966666667	35.2266666667
gene-LOC113046559	LOC113046559	guanylate-binding protein 1-like, transcript variant X3	2.240	1.16378739611	2.70458215125E-6	0.00022051718789	yes	up	6.73	4.54	4.58	2.27	2.41	2.1	5.28333333333	2.26
gene-LOC113046565	LOC113046565	interferon-induced protein 44-like	10.743	3.42537755135	8.1621862504E-7	7.96883312722E-5	yes	up	8.89	3.08	2.16	0.16	0.67	0.38	4.71	0.403333333333
gene-LOC113046576	LOC113046576	platelet endothelial cell adhesion molecule-like, transcript variant X1	4.488	2.1660203739	6.11628296415E-11	1.67945484842E-8	yes	up	3.39	4.08	4.19	0.88	0.93	0.72	3.88666666667	0.843333333333
gene-LOC113046588	LOC113046588	Na(+)/H(+) exchange regulatory cofactor NHE-RF1-like	0.359	-1.47802729919	2.76128764937E-7	3.10769953322E-5	yes	down	5.52	3.41	3.11	13.6	6.63	7.8	4.01333333333	9.34333333333
gene-LOC113046589	LOC113046589	GTPase IMAP family member 7-like	0.319	-1.6477766527	0.000507206675358	0.0151787248222	yes	down	2.05	1.95	1.57	8.27	2.32	6.84	1.85666666667	5.81
gene-LOC113046590	LOC113046590	uncharacterized LOC113046590, transcript variant X1	0.338	-1.56687217594	0.00100459670592	0.0256157583738	yes	down	2.26	1.91	4.35	10.23	9.46	4.76	2.84	8.15
gene-LOC113046635	LOC113046635	immunoglobulin lambda-1 light chain-like	0.416	-1.26656438144	0.00046756197398	0.0143049218418	yes	down	5.19	3.36	3.79	9.34	10	12.44	4.11333333333	10.5933333333
gene-LOC113046786	LOC113046786	SEC14-like protein 1	0.335	-1.57865149949	6.05633243057E-7	6.14500944584E-5	yes	down	5.34	3.94	3.41	12.69	14.25	9.58	4.23	12.1733333333
gene-LOC113046807	LOC113046807	importin subunit alpha-1-like	2.125	1.08718133348	6.70974695957E-5	0.00314606214431	yes	up	22.24	32.34	29.44	12.96	9.55	16.86	28.0066666667	13.1233333333
gene-LOC113046830	LOC113046830	interferon-induced very large GTPase 1-like, transcript variant X1	3.423	1.7754310734	2.3375741567E-7	2.71690431218E-5	yes	up	4.82	5.99	9.7	2.11	2.32	1.41	6.83666666667	1.94666666667
gene-LOC113046832	LOC113046832	nuclear body protein SP140-like protein, transcript variant X1	2.351	1.23317945161	3.0325974105E-5	0.00161778261128	yes	up	8.86	7.24	9.77	4.12	3.34	2.48	8.62333333333	3.31333333333
gene-LOC113046850	LOC113046850	band 3 anion exchange protein-like	0.463	-1.11008981697	0.000207381011675	0.00759016348265	yes	down	6.31	9.39	11.27	15.22	17.85	24.4	8.99	19.1566666667
gene-LOC113046958	LOC113046958	sterile alpha motif domain-containing protein 9-like	0.295	-1.75963447491	0.000457565753599	0.0141867987429	yes	down	0.6	0.15	0.4	0.95	0.89	1.86	0.383333333333	1.23333333333
gene-LOC113047137	LOC113047137	phospholipase A2 inhibitor and Ly6/PLAUR domain-containing protein-like	16.597	4.0528676018	4.20553340963E-24	8.03330020951E-21	yes	up	189.03	167.53	208.48	18.35	10.47	4.11	188.346666667	10.9766666667
gene-LOC113047210	LOC113047210	immediate early response gene 2 protein-like	2.854	1.51318947718	1.30982971073E-11	4.14000420943E-9	yes	up	170.92	167.15	219.79	58.54	73.52	58.42	185.953333333	63.4933333333
gene-LOC113047214	LOC113047214	ferritin, middle subunit-like	0.222	-2.17172450631	2.26776917342E-13	9.58001642935E-11	yes	down	7.61	14.61	11.57	46.91	47.28	52.91	11.2633333333	49.0333333333
gene-LOC113047219	LOC113047219	ferritin, middle subunit-like	0.388	-1.36575110321	0.00120127323138	0.0292878680062	yes	down	5.24	1.85	4.59	8.75	8.7	12.36	3.89333333333	9.93666666667
gene-LOC113047222	LOC113047222	ferritin, middle subunit-like	0.103	-3.27365321771	7.30402309638E-6	0.000504253337423	yes	down	4.02	7.63	2.73	9.84	57.43	23.16	4.79333333333	30.1433333333
gene-LOC113047294	LOC113047294	SWI/SNF-related matrix-associated actin-dependent regulator of chromatin subfamily E member 1-like, transcript variant X1	0.249	-2.00334580892	4.71693550304E-10	1.06273766354E-7	yes	down	4.92	4.37	1.91	14.11	12.66	16.47	3.73333333333	14.4133333333
gene-LOC113047353	LOC113047353	nuclear GTPase SLIP-GC-like	0.013	-6.23472236835	5.96471447345E-12	1.98525580058E-9	yes	down	0.06	0.03	0	0.75	1.05	3.68	0.03	1.82666666667
gene-LOC113047372	LOC113047372	1-phosphatidylinositol phosphodiesterase-like	15.663	3.96930206041	0.000378421556045	0.0122697953087	yes	up	1.02	3.06	4.53	0.55	0	0	2.87	0.183333333333
gene-LOC113047423	LOC113047423	GTPase IMAP family member 8-like	3.702	1.88816792439	0.000220034409151	0.00800247659904	yes	up	0.83	3.61	2.83	0.89	0.6	0.51	2.42333333333	0.666666666667
gene-LOC113047484	LOC113047484	protein jagged-1a-like, transcript variant X1	3.032	1.6000837601	1.9432623092E-6	0.00016839306961	yes	up	2.99	2.65	2.64	0.72	1.29	1.26	2.76	1.09
gene-LOC113047488	LOC113047488	uncharacterized LOC113047488, transcript variant X1	0.045	-4.45945893145	0.00110272568543	0.0274768110873	yes	down	0.08	0	0.04	0.42	0.12	1.44	0.04	0.66
gene-LOC113047552	LOC113047552	galectin-3-binding protein A-like	6.171	2.62547817959	1.95817401857E-15	1.19486690739E-12	yes	up	64.77	84.6	127.17	20.58	14.11	9.65	92.18	14.78
gene-LOC113047573	LOC113047573	transmembrane protein 235-like	0.105	-3.24513169299	0.00244959718102	0.0487168833984	yes	down	0.5	0	0	1.17	1.71	1.29	0.166666666667	1.39
gene-LOC113047576	LOC113047576	suppressor of cytokine signaling 3-like	2.840	1.5060529718	8.15215658278E-9	1.33640614667E-6	yes	up	140.58	134.26	193.02	38.91	60.15	60.87	155.953333333	53.31
gene-LOC113047662	LOC113047662	lymphocyte antigen 6D-like	83.644	6.38619014642	4.34948161541E-5	0.00217738224957	yes	up	1.27	1.61	0.64	0	0	0	1.17333333333	0
gene-LOC113047802	LOC113047802	importin subunit alpha-1-like	2.861	1.51668622779	4.14884151357E-6	0.000314810367975	yes	up	12.42	25.47	23.04	7.04	5.72	8.43	20.31	7.06333333333
gene-LOC113047822	LOC113047822	short transient receptor potential channel 3-like	3.389	1.76092137281	6.06409305676E-6	0.000436039057866	yes	up	10.03	11.56	13.88	3.79	2.23	4.84	11.8233333333	3.62
gene-LOC113047869	LOC113047869	uncharacterized LOC113047869, transcript variant X1	5.764	2.52698121385	8.38111741935E-9	1.36376301001E-6	yes	up	15.42	38.7	51.42	8.66	5.81	3.97	35.18	6.14666666667
gene-LOC113047974	LOC113047974	ubl carboxyl-terminal hydrolase 18-like, transcript variant X1	3.447	1.78520035045	2.22249358555E-10	5.30668658627E-8	yes	up	18.13	14.44	18.05	5.89	5.01	3.32	16.8733333333	4.74
gene-LOC113048024	LOC113048024	trypsin-like	0.224	-2.16096466073	0.00127936592498	0.0306141952875	yes	down	3.12	1.38	0.85	3.11	2.2	17.73	1.78333333333	7.68
gene-LOC113048028	LOC113048028	L-lactate dehydrogenase B-A chain	0.447	-1.16274182344	3.20009675779E-5	0.00168576799708	yes	down	16.9	16.41	14.16	52.32	24.99	27.51	15.8233333333	34.94
gene-LOC113048140	LOC113048140	suppressor of cytokine signaling 2-like, transcript variant X2	0.462	-1.11449652447	0.000504717484194	0.0151256875516	yes	down	1.15	0.95	0.77	2.91	1.63	2.03	0.956666666667	2.19
gene-LOC113048159	LOC113048159	DNA damage-regulated autophagy modulator protein 1-like	2.550	1.35030252245	0.000533300675101	0.0157884311724	yes	up	12.56	12.75	8.44	6.21	3.93	2.92	11.25	4.35333333333
gene-LOC113048248	LOC113048248	uncharacterized LOC113048248, transcript variant X1	0.115	-3.12213914372	0.000413028308893	0.0130734767456	yes	down	0.64	0.11	0.2	2.66	5.08	1.11	0.316666666667	2.95
gene-LOC113048251	LOC113048251	-	0.002	-9.28867856505	9.47041324232E-5	0.00413591585873	yes	down	0	0	0.05	28.68	12.22	0.05	0.0166666666667	13.65
gene-LOC113048255	LOC113048255	poly [ADP-ribose] polymerase 12-like	2.408	1.26771829028	1.873205431E-8	2.83784163467E-6	yes	up	27.77	23.3	28.12	13.21	10.3	8.5	26.3966666667	10.67
gene-LOC113048256	LOC113048256	uncharacterized LOC113048256, transcript variant X1	3.191	1.67414471878	1.33857049497E-7	1.63357655906E-5	yes	up	51.09	43.63	71.44	23.34	17.85	9.91	55.3866666667	17.0333333333
gene-LOC113048306	LOC113048306	cytochrome c oxidase assembly factor 3 homolog, mitochondrial-like	0.338	-1.56411899215	0.000324342345659	0.0108859103241	yes	down	5.11	6.57	6.69	22.34	11.8	21.79	6.12333333333	18.6433333333
gene-LOC113048318	LOC113048318	ADM2-like	5.118	2.35555310679	2.36667468226E-6	0.000196927055853	yes	up	2.95	1.99	0.81	0.4	0.33	0.34	1.91666666667	0.356666666667
gene-LOC113048331	LOC113048331	serine/threonine-protein kinase WNK4-like	0.483	-1.05028566672	3.68902430833E-6	0.000282850949323	yes	down	2.58	2.12	2.13	5.52	4.49	3.63	2.27666666667	4.54666666667
gene-LOC113048377	LOC113048377	arachidonate 5-lipoxygenase-like	0.131	-2.93451082714	8.35565511928E-5	0.00377284020566	yes	down	0.37	0.13	0.51	2.54	2.8	1.14	0.336666666667	2.16
gene-LOC113048416	LOC113048416	coagulation factor V-like	0.009	-6.74911493264	0.000433583374947	0.0135909234057	yes	down	0	0	0	3.26	0.14	0.07	0	1.15666666667
gene-LOC113048430	LOC113048430	lymphocyte antigen 6B-like	0.060	-4.0706500329	4.70787934275E-26	1.14908872802E-22	yes	down	4.48	4.28	7.01	146.6	68.3	50.77	5.25666666667	88.5566666667
gene-LOC113048477	LOC113048477	poly [ADP-ribose] polymerase 12-like	2.560	1.35600000983	1.79337683747E-11	5.4715429151E-9	yes	up	24.41	21.13	28.69	10.33	8.95	9.01	24.7433333333	9.43
gene-LOC113048499	LOC113048499	CD9 antigen-like	2.665	1.41412986286	4.2543668898E-5	0.00214377935991	yes	up	91.02	71.86	122.32	47.8	38.87	17.5	95.0666666667	34.7233333333
gene-LOC113048595	LOC113048595	zinc finger CCCH domain-containing protein 7B-like	2.282	1.19035589957	1.23338213235E-8	1.94220109688E-6	yes	up	18.66	11.46	15.76	6.08	6.97	6.04	15.2933333333	6.36333333333
gene-LOC113048607	LOC113048607	uncharacterized LOC113048607	3.203	1.67921237001	0.00136630927981	0.0320488157498	yes	up	6.48	5.56	4.97	3.03	1.21	1.06	5.67	1.76666666667
gene-LOC113048646	LOC113048646	E3 ubiquitin-protein ligase TRIM39-like	5.215	2.38261119838	0.000253485453775	0.00895947701219	yes	up	9.41	2.11	1.42	0.88	0.61	0.81	4.31333333333	0.766666666667
gene-LOC113048725	LOC113048725	cytoskeleton-associated protein 2-like	2.864	1.51822107347	0.000528093676704	0.0156795222949	yes	up	1.63	3.41	2.75	1.06	0.74	0.92	2.59666666667	0.906666666667
gene-LOC113048734	LOC113048734	suppressor APC domain-containing protein 2-like, transcript variant X1	2.246	1.16738191177	0.000108276367862	0.00456965796891	yes	up	5.88	5.53	8.68	1.9	5.78	2.62	6.69666666667	3.43333333333
gene-LOC113048792	LOC113048792	histo-blood group ABO system transferase-like	0.350	-1.51356855726	7.77134424338E-5	0.00356023188726	yes	down	13.28	5.18	6.41	23.41	18.16	31.99	8.29	24.52
gene-LOC113048844	LOC113048844	spectrin beta chain, non-erythrocytic 4-like, transcript variant X3	7.903	2.98245526092	0.00155843449502	0.0353058537993	yes	up	0.07	0.4	0.29	0.07	0.01	0.03	0.253333333333	0.0366666666667
gene-LOC113048847	LOC113048847	uncharacterized LOC113048847, transcript variant X1	3.353	1.74530896371	1.31424519552E-13	6.0778998337E-11	yes	up	112.31	86.74	129.21	31.26	31.11	21.69	109.42	28.02
gene-LOC113048871	LOC113048871	bone morphogenetic protein 10-like	2.617	1.38779675993	0.00104542647808	0.0264877548373	yes	up	3.09	3.89	6.62	1.21	2.51	1.24	4.53333333333	1.65333333333
gene-LOC113048898	LOC113048898	polyubiquitin 12-like	18.597	4.2169909323	0.000767797733507	0.0208366013584	yes	up	0.5	2.67	2.26	0	0	0.32	1.81	0.106666666667
gene-LOC113048899	LOC113048899	uncharacterized LOC113048899	0.018	-5.83601925348	0.00124136709704	0.0299496002423	yes	down	0.04	0	0	2.09	2.19	0	0.0133333333333	1.42666666667
gene-LOC113048903	LOC113048903	polyubiquitin 12-like	10.301	3.3647333744	3.87309106288E-19	3.86728142629E-16	yes	up	15.39	19.07	21.21	1.84	1.86	1.41	18.5566666667	1.70333333333
gene-LOC113048936	LOC113048936	NAD(P)(+)--arginine ADP-ribosyltransferase 2-like, transcript variant X1	0.277	-1.8513027599	0.00162019797572	0.0362248233412	yes	down	4.02	0.9	1.36	7.11	8.55	3.12	2.09333333333	6.26
gene-LOC113048950	LOC113048950	NAD(P)(+)--arginine ADP-ribosyltransferase 2-like	0.220	-2.18195184452	3.97446819158E-5	0.00202568776715	yes	down	1.74	0.43	1.11	3.95	5.77	4.37	1.09333333333	4.69666666667
gene-LOC113049003	LOC113049003	polyubiquitin-like	23.242	4.5386553872	5.38333685471E-6	0.000391575366514	yes	up	0.66	2.48	2.3	0.25	0	0	1.81333333333	0.0833333333333
gene-LOC113049005	LOC113049005	polyubiquitin 12-like	6.532	2.70741593186	6.38029757299E-10	1.40155996786E-7	yes	up	18.04	30.08	53.43	4.1	3.39	8.21	33.85	5.23333333333
gene-LOC113049006	LOC113049006	polyubiquitin 12-like	8.621	3.10777880872	5.14086656269E-16	3.42210350856E-13	yes	up	53.58	105.41	173.16	14.69	13.53	10.26	110.716666667	12.8266666667
gene-LOC113049007	LOC113049007	polyubiquitin 12-like	9.473	3.24383226296	1.49199182662E-13	6.78540335923E-11	yes	up	15.73	36.47	33.68	4.81	1.53	2.85	28.6266666667	3.06333333333
gene-LOC113049008	LOC113049008	polyubiquitin 12-like	7.528	2.91227266852	2.0478863482E-8	3.05707791442E-6	yes	up	18.52	44.2	54.38	5.6	7.97	1.74	39.0333333333	5.10333333333
gene-LOC113049009	LOC113049009	polyubiquitin 12-like	11.179	3.48266348297	2.33246206262E-25	5.39338885574E-22	yes	up	104.75	191.11	264.59	19.84	16.88	18.43	186.816666667	18.3833333333
gene-LOC113049010	LOC113049010	polyubiquitin 12-like	6.494	2.699145918	0.00140426659449	0.0326774621622	yes	up	35.46	97.4	106.64	9.84	22.66	4.04	79.8333333333	12.18
gene-LOC113049011	LOC113049011	polyubiquitin 12-like	5.039	2.33312550002	0.000155065508033	0.00605030908517	yes	up	2.9	11.24	7.52	3.17	2.09	0.55	7.22	1.93666666667
gene-LOC113049012	LOC113049012	polyubiquitin 12-like, transcript variant X1	5.627	2.49232527327	1.46193737962E-14	7.64628057574E-12	yes	up	125.46	123.87	230.42	22.94	41.8	12.08	159.916666667	25.6066666667
gene-LOC113049013	LOC113049013	polyubiquitin 12-like	4.123	2.04362115254	1.22675560683E-6	0.000114087302722	yes	up	13.23	11.62	13.12	2.05	1.98	5.25	12.6566666667	3.09333333333
gene-LOC113049021	LOC113049021	protein phosphatase Slingshot homolog 1-like, transcript variant X1	0.483	-1.04852911297	2.93598726917E-5	0.0015729049923	yes	down	2.04	1.33	1.82	2.86	3.33	3.92	1.73	3.37
gene-LOC113049037	LOC113049037	tenascin-like, transcript variant X1	0.055	-4.19240904968	1.40876502331E-5	0.000876666891419	yes	down	0	0.04	0.01	0.61	0.23	0.14	0.0166666666667	0.326666666667
gene-LOC113049041	LOC113049041	NMDA receptor synaptonuclear signaling and neuronal migration factor, transcript variant X2	0.328	-1.61006133524	0.000630893408496	0.0179868079227	yes	down	0.23	0.14	0.17	0.56	0.52	0.53	0.18	0.536666666667
gene-LOC113049045	LOC113049045	condensin complex subunit 2-like, transcript variant X1	2.582	1.36856069265	0.000308529154799	0.010483310044	yes	up	4.55	8.13	6.72	1.57	2.55	3.31	6.46666666667	2.47666666667
gene-LOC113049069	LOC113049069	transmembrane protease serine 13-like	0.349	-1.51836064412	0.000282314780224	0.00977400910508	yes	down	1.24	2.69	1.33	7.03	3.47	4.6	1.75333333333	5.03333333333
gene-LOC113049112	LOC113049112	GTPase IMAP family member 4-like, transcript variant X1	9.470	3.24334771012	9.25092130941E-7	8.83543427843E-5	yes	up	3.26	1.72	1.68	0.32	0.31	0.04	2.22	0.223333333333
gene-LOC113049114	LOC113049114	C-X-C motif chemokine 2-like	4.696	2.23128728636	0.000121953776409	0.00501208345441	yes	up	38.61	65.55	18.33	6.38	12.6	2.24	40.83	7.07333333333
gene-LOC113049148	LOC113049148	elongation factor 2-like	0.478	-1.06393055551	0.00031812961065	0.0107265589519	yes	down	9.12	9.19	15.25	17.61	26.39	24.17	11.1866666667	22.7233333333
gene-LOC113049208	LOC113049208	C-factor-like, transcript variant X1	0.367	-1.44501462258	0.00159584620473	0.0358262172501	yes	down	9.28	3.76	5.34	9.85	11.03	29.19	6.12666666667	16.69
gene-LOC113049272	LOC113049272	synaptic vesicle 2-related protein-like, transcript variant X1	0.429	-1.22194816045	0.000896847326132	0.0235236360754	yes	down	1.54	2.21	2.06	3.34	5.2	4.15	1.93666666667	4.23
gene-LOC113049305	LOC113049305	GTPase IMAP family member 8-like	2.539	1.34450843575	0.000318702901428	0.0107376482142	yes	up	7.66	8.08	9.3	2.25	4.85	2.34	8.34666666667	3.14666666667
gene-LOC113049341	LOC113049341	uncharacterized LOC113049341	13.630	3.76874048777	0.000507523712018	0.0151787248222	yes	up	0.65	0.62	1.48	0.04	0.15	0	0.916666666667	0.0633333333333
gene-LOC113049350	LOC113049350	myosin heavy chain, fast skeletal muscle-like, transcript variant X2	84.684	6.40402418356	3.4906570045E-5	0.00181450486253	yes	up	0.12	0.22	0.15	0	0	0	0.163333333333	0
gene-LOC113049375	LOC113049375	tubulin beta-4B chain	2.967	1.5688332334	0.00013231354606	0.00534288909245	yes	up	4.38	9.46	9.01	3.18	1.75	2.83	7.61666666667	2.58666666667
gene-LOC113049407	LOC113049407	occludin-like, transcript variant X1	0.419	-1.2566154337	0.000349013281629	0.0115376595298	yes	down	4.91	2.06	1.87	6.83	4.76	6.49	2.94666666667	6.02666666667
gene-LOC113049434	LOC113049434	secreted frizzled-related protein 1-like	0.487	-1.03725253014	2.54587689586E-5	0.00139988179653	yes	down	4.32	2.99	3.7	7.83	7.51	6.43	3.67	7.25666666667
gene-LOC113049480	LOC113049480	hemoglobin subunit beta-like, transcript variant X1	0.294	-1.76824336699	1.46281435496E-5	0.000901364458217	yes	down	68.68	178.79	228.09	446.5	359.76	845.27	158.52	550.51
gene-LOC113049598	LOC113049598	CCR4-NOT transcription complex subunit 6-like, transcript variant X1	0.354	-1.49880210417	4.34343664992E-6	0.000326938378101	yes	down	1.99	1.1	2.46	4.31	4.88	5.46	1.85	4.88333333333
gene-LOC113049610	LOC113049610	beta-1,3-galactosyl-O-glycosyl-glycoprotein beta-1,6-N-acetylglucosaminyltransferase 4	2.154	1.10673444801	0.00191981328916	0.0406678288554	yes	up	7.8	14.52	16.71	4.69	6.77	6.45	13.01	5.97
gene-LOC113049706	LOC113049706	complement C3-like	2.687	1.42587275291	8.11065081205E-8	1.06051587136E-5	yes	up	130.41	178.04	180.43	67.87	66.94	42.63	162.96	59.1466666667
gene-LOC113049851	LOC113049851	G2/mitotic-specific cyclin-B1-like	2.288	1.19377941225	0.000433964795565	0.0135909234057	yes	up	7.92	11.19	13.49	3.78	4.13	6.21	10.8666666667	4.70666666667
gene-LOC113049894	LOC113049894	Krueppel-like factor 9	0.194	-2.36591994338	0.000329616118561	0.0110376177994	yes	down	0.45	0.62	1.54	0.99	4.54	7.69	0.87	4.40666666667
gene-LOC113049968	LOC113049968	uncharacterized LOC113049968	0.009	-6.75298346972	1.01191753122E-5	0.00066157120263	yes	down	0	0	0	3.21	2.42	1.02	0	2.21666666667
gene-LOC113050017	LOC113050017	-	9.503	3.24830826274	9.77963663963E-6	0.000644165751312	yes	up	4.83	6.87	4.21	0.39	0.96	0.3	5.30333333333	0.55
gene-LOC113050019	LOC113050019	C-X-C motif chemokine 11-6-like	2.970	1.57036113114	0.000172539281038	0.0065973374875	yes	up	144.77	58.11	48.6	42.04	22.11	23.53	83.8266666667	29.2266666667
gene-LOC113050027	LOC113050027	dispanin subfamily A member 2b-like	0.073	-3.76968869788	1.39584196535E-7	1.69875127163E-5	yes	down	1.08	3.21	1	34.81	5.98	34.7	1.76333333333	25.1633333333
gene-LOC113050039	LOC113050039	intelectin-like	0.000	-14.0440185096	1.54963988528E-11	4.77133094865E-9	yes	down	0	0	0	316.68	139.19	13.34	0	156.403333333
gene-LOC113050067	LOC113050067	uncharacterized LOC113050067	0.396	-1.33752189139	2.09808480572E-5	0.00120022471165	yes	down	15.21	20.27	10.48	37.65	36.55	27.95	15.32	34.05
gene-LOC113050101	LOC113050101	aurora kinase C-like	3.109	1.63642474971	1.64292657691E-5	0.000984724914463	yes	up	2.63	4.01	4.35	1.18	0.88	1.43	3.66333333333	1.16333333333
gene-LOC113050106	LOC113050106	cyclin-D1-binding protein 1 homolog, transcript variant X1	0.495	-1.01455557596	0.000845362848853	0.0224276397352	yes	down	2.61	2.48	2.83	5.8	4.71	5.26	2.64	5.25666666667
gene-LOC113050120	LOC113050120	histone deacetylase 4-like, transcript variant X1	0.408	-1.29185410478	0.000126072954953	0.00514288691078	yes	down	4.63	2.12	6.08	7.69	6.86	10.46	4.27666666667	8.33666666667
gene-LOC113050152	LOC113050152	sorting nexin-8-like	0.226	-2.14381864481	8.72025050808E-7	8.45729549276E-5	yes	down	0.67	0.47	0.94	3.62	2.76	2.72	0.693333333333	3.03333333333
gene-LOC113050189	LOC113050189	helicase with zinc finger domain 2-like	4.741	2.24508946351	2.28849778529E-18	1.9871190751E-15	yes	up	19.16	14.34	26.58	5.01	3.71	3.67	20.0266666667	4.13
gene-LOC113050190	LOC113050190	stathmin-3-like	6.949	2.79690694291	7.02157883782E-6	0.000487739359425	yes	up	1.41	2.82	6.61	0.4	0.32	0.87	3.61333333333	0.53
gene-LOC113050203	LOC113050203	NFX1-type zinc finger-containing protein 1-like	2.315	1.21071337243	2.71139441501E-7	3.07016500591E-5	yes	up	13.33	10.66	14.98	7.3	4.29	4.83	12.99	5.47333333333
gene-LOC113050292	LOC113050292	phosphoribosyl pyrophosphate synthase-associated protein 2, transcript variant X1	0.424	-1.23810041972	1.56472629856E-6	0.000141159517867	yes	down	3.48	3.14	2.73	6.49	7.53	7.38	3.11666666667	7.13333333333
gene-LOC113050351	LOC113050351	signal transducer and activator of transcription 1-alpha/beta-like, transcript variant X1	2.027	1.01960434223	2.68889408308E-6	0.000219988589657	yes	up	13.24	13.06	17.37	7.93	6.75	6.82	14.5566666667	7.16666666667
gene-LOC113050366	LOC113050366	la-related protein 4-like, transcript variant X1	2.627	1.39337840433	0.000406773025806	0.0129169280701	yes	up	4.18	10.99	11.88	2.93	3.97	3.4	9.01666666667	3.43333333333
gene-LOC113050375	LOC113050375	6-phosphofructo-2-kinase/fructose-2,6-bisphosphatase 4-like	0.354	-1.49775251917	3.05856720103E-5	0.00162484995659	yes	down	4.95	1.58	2.02	7.79	7.28	7.54	2.85	7.53666666667
gene-LOC113050449	LOC113050449	transmembrane protease serine 9-like	3.697	1.88629170105	9.63101497179E-8	1.22646090368E-5	yes	up	11.7	4.43	9.07	1.92	2.18	2.37	8.4	2.15666666667
gene-LOC113050487	LOC113050487	regulator of G-protein signaling 4-like	0.390	-1.3577519935	0.000159949331337	0.00620230708115	yes	down	1.94	1.55	1.99	4.03	5.32	4.21	1.82666666667	4.52
gene-LOC113050509	LOC113050509	-	2.442	1.28813248495	0.00157617234017	0.0355483100939	yes	up	6.83	14.97	15.45	3.63	5.43	6.01	12.4166666667	5.02333333333
gene-LOC113050518	LOC113050518	uncharacterized LOC113050518, transcript variant X1	0.106	-3.23207031195	0.000306612321574	0.010434318928	yes	down	0	0.06	0.03	0.35	0.15	0.39	0.03	0.296666666667
gene-LOC113050810	LOC113050810	cytohesin-interacting protein-like	2.612	1.38517109833	0.0013495618865	0.0317747330769	yes	up	10.28	14.77	14.58	6.4	6.08	2.5	13.21	4.99333333333
gene-LOC113050882	LOC113050882	uncharacterized LOC113050882, transcript variant X1	0.022	-5.49994612367	0.00121517212516	0.0295611141456	yes	down	0.02	0	0	0.57	0.09	0.05	0.00666666666667	0.236666666667
gene-LOC113050956	LOC113050956	Na(+)/H(+) exchange regulatory cofactor NHE-RF2-like	0.409	-1.28893223549	0.00131062813821	0.0311604375075	yes	down	1.23	1.61	0.69	2.59	3.22	2.53	1.17666666667	2.78
gene-LOC113050967	LOC113050967	uncharacterized LOC113050967	76.628	6.25980685846	0.000115454746867	0.00479431838267	yes	up	1.99	0.89	3.26	0	0	0	2.04666666667	0
gene-LOC113050988	LOC113050988	protein-glutamine gamma-glutamyltransferase 5-like	0.078	-3.67646920994	5.20561037988E-8	7.08059710308E-6	yes	down	0.27	0.17	0	2.46	1.3	2.29	0.146666666667	2.01666666667
gene-LOC113050997	LOC113050997	eukaryotic translation initiation factor 4 gamma 1-like, transcript variant X1	2.957	1.56405426586	1.38464932796E-9	2.72680265941E-7	yes	up	26.92	26.72	36.71	11.89	10.46	8.43	30.1166666667	10.26
gene-LOC113051229	LOC113051229	uncharacterized LOC113051229	6.276	2.64983358555	0.000341467429898	0.0113308384178	yes	up	0.47	3.9	6.89	0.5	0.79	0.52	3.75333333333	0.603333333333
gene-LOC113051328	LOC113051328	malignant fibrous histiocytoma-amplified sequence 1-like	2.779	1.4745067543	9.9241639848E-7	9.43740737031E-5	yes	up	20.97	12.86	26.51	9.06	6.86	5.08	20.1133333333	7
gene-LOC113051539	LOC113051539	NAD(P)(+)--arginine ADP-ribosyltransferase 2-like, transcript variant X1	0.095	-3.3955035861	4.11602226699E-10	9.41840220197E-8	yes	down	0.98	1.04	1.98	9.03	5.82	27.37	1.33333333333	14.0733333333
gene-LOC113051599	LOC113051599	SH3 domain and tetratricopeptide repeat-containing protein 1-like, transcript variant X1	0.338	-1.5648399315	8.90864277443E-8	1.14655807556E-5	yes	down	2.22	1.58	2	7.48	5.18	3.79	1.93333333333	5.48333333333
gene-LOC113051611	LOC113051611	uncharacterized LOC113051611	0.151	-2.72533433132	3.18939031675E-5	0.00168416087945	yes	down	0.25	0.16	0.26	0.33	1.7	1.97	0.223333333333	1.33333333333
gene-LOC113051717	LOC113051717	structural maintenance of chromosomes flexible hinge domain-containing protein 1-like, transcript variant X1	2.250	1.16966148735	5.4488328563E-5	0.0026422629438	yes	up	9.92	6.24	12.87	5.27	3.08	4.44	9.67666666667	4.26333333333
gene-LOC113051740	LOC113051740	ATP-binding cassette sub-family A member 1-like	0.254	-1.9750956552	6.3117489012E-5	0.00298493408208	yes	down	0.21	0.38	0.13	1.47	0.42	0.84	0.24	0.91
gene-LOC113051871	LOC113051871	NACHT, LRR and PYD domains-containing protein 1b allele 5-like	2.024	1.01733381513	0.000180325990073	0.00684148708798	yes	up	29.3	17.53	29.01	13.4	13.58	8.91	25.28	11.9633333333
gene-LOC113051877	LOC113051877	uncharacterized LOC113051877, transcript variant X1	0.010	-6.65946212736	5.11488591983E-5	0.00249963735263	yes	down	0	0	0	0.25	0.42	1.69	0	0.786666666667
gene-LOC113051998	LOC113051998	cell migration-inducing and hyaluronan-binding protein-like	0.316	-1.66415019854	0.000890494758442	0.0234129244269	yes	down	0.45	0.18	0.42	0.9	0.61	1.71	0.35	1.07333333333
gene-LOC113052083	LOC113052083	cytochrome P450 26B1	0.355	-1.49292532894	4.7595369209E-5	0.00233898764075	yes	down	1.5	1.14	1.78	6.48	2.81	2.93	1.47333333333	4.07333333333
gene-LOC113052158	LOC113052158	cornifelin homolog, transcript variant X2	0.443	-1.17404510473	0.000689386643413	0.0192301668519	yes	down	18.41	9.65	15.76	43.3	34.55	18.39	14.6066666667	32.08
gene-LOC113052278	LOC113052278	uncharacterized LOC113052278, transcript variant X1	31.948	4.99763854425	0.00111538209937	0.0276697894712	yes	up	0.03	0.37	0.47	0	0	0.02	0.29	0.00666666666667
gene-LOC113052648	LOC113052648	zinc finger protein 367-like	3.024	1.59659523987	0.0015982000967	0.0358607370012	yes	up	3.52	2.42	3.27	1.13	0.46	1.44	3.07	1.01
gene-LOC113052655	LOC113052655	synaptosomal-associated protein 29-like, transcript variant X2	2.361	1.23919674754	0.000472906383668	0.0144082309709	yes	up	10.06	15.34	21.25	5.99	7.38	6.3	15.55	6.55666666667
gene-LOC113052758	LOC113052758	cell division control protein 45 homolog	2.115	1.0803290142	0.00133774373213	0.0315980823265	yes	up	2.96	3.94	3.49	1.72	1.3	1.81	3.46333333333	1.61
gene-LOC113052840	LOC113052840	COMM domain-containing protein 10-like	0.142	-2.81951227393	0.000368541775889	0.0120261620638	yes	down	0	1.84	1.76	10.13	6.15	7.26	1.2	7.84666666667
gene-LOC113053007	LOC113053007	uncharacterized LOC113053007, transcript variant X2	0.145	-2.78641707876	0.00113526884157	0.0280207310594	yes	down	0.07	0.29	0.07	1.66	1.12	0.14	0.143333333333	0.973333333333
gene-LOC113053015	LOC113053015	signal transducer and activator of transcription 1-like, transcript variant X2	5.222	2.38469023659	9.98531101372E-28	2.92463102718E-24	yes	up	79.24	70	102.06	15.98	16.67	14.08	83.7666666667	15.5766666667
gene-LOC113053037	LOC113053037	solute carrier family 12 member 8-like, transcript variant X1	0.196	-2.3486510444	0.000858282793185	0.0227155399011	yes	down	0.41	0.4	0.67	1.11	0.83	7.25	0.493333333333	3.06333333333
gene-LOC113053070	LOC113053070	uncharacterized LOC113053070	3.681	1.88015374989	9.19997878917E-5	0.00404740439581	yes	up	10.88	3.13	3.47	0.68	2.48	2.53	5.82666666667	1.89666666667
gene-LOC113053072	LOC113053072	sodium/potassium-transporting ATPase subunit alpha-1	0.253	-1.98293890887	0.00152406712223	0.0346216985253	yes	down	0.4	0.09	0.15	0.64	0.84	0.85	0.213333333333	0.776666666667
gene-LOC113053117	LOC113053117	galectin-3-binding protein A-like	2.331	1.22124108043	2.21202168281E-6	0.00018581828033	yes	up	152.39	199.74	195.49	90.36	49.19	94.71	182.54	78.0866666667
gene-LOC113053118	LOC113053118	galectin-3-binding protein A-like, transcript variant X1	2.869	1.52076978434	0.000469362386524	0.0143500118925	yes	up	13.83	46.81	38.48	17.48	6.88	10.98	33.04	11.78
gene-LOC113053135	LOC113053135	interferon-induced GTP-binding protein Mx-like	9.120	3.18909874146	1.2293721978E-21	1.84273207485E-18	yes	up	14.3	17.47	31.66	2.57	2.24	2.06	21.1433333333	2.29
gene-LOC113053174	LOC113053174	MORC family CW-type zinc finger protein 3-like, transcript variant X1	4.566	2.19095048104	8.88163723773E-15	5.00263910772E-12	yes	up	8.68	7.59	12.66	2.18	2.24	1.79	9.64333333333	2.07
gene-LOC113053183	LOC113053183	suppressor of cytokine signaling 3-like	4.205	2.0719812613	1.76050751769E-20	2.34382234189E-17	yes	up	209.82	190.47	245.89	42.58	59.01	47.26	215.393333333	49.6166666667
gene-LOC113053189	LOC113053189	complement C3-like	2.475	1.30752100775	5.87706332807E-7	5.99500848537E-5	yes	up	36.06	42	43.18	17.04	19.22	11.16	40.4133333333	15.8066666667
gene-LOC113053239	LOC113053239	proton channel OTOP2-like	0.009	-6.84347603937	0.000127574059399	0.00517528968201	yes	down	0	0	0	1.46	0.03	0.28	0	0.59
gene-LOC113053240	LOC113053240	uncharacterized LOC113053240, transcript variant X1	8.047	3.00844328306	0.000744208176681	0.0203333594741	yes	up	5.49	0.79	0.78	0.21	0.06	0.53	2.35333333333	0.266666666667
gene-LOC113053416	LOC113053416	sacsin-like	5.844	2.54688710459	1.04822758898E-15	6.57897584203E-13	yes	up	28.56	21.64	42.6	7.48	4.61	3.41	30.9333333333	5.16666666667
gene-LOC113053444	LOC113053444	uncharacterized LOC113053444, transcript variant X2	0.149	-2.74356095276	0.00227281182507	0.0460367518316	yes	down	0.72	0.2	0	0.99	2.57	1.1	0.306666666667	1.55333333333
gene-LOC113053467	LOC113053467	epithelial-stromal interaction protein 1-like	5.442	2.44418677652	8.06541903691E-25	1.68736247604E-21	yes	up	30.99	18.47	29.91	5.02	4.73	4.31	26.4566666667	4.68666666667
gene-LOC113053478	LOC113053478	uncharacterized LOC113053478	0.130	-2.94467617565	1.44229417898E-10	3.57948229237E-8	yes	down	0.94	0.31	0.43	3.7	5.45	2.81	0.56	3.98666666667
gene-LOC113053490	LOC113053490	sorting nexin-8-like	0.267	-1.90769587668	5.86012521797E-5	0.00279542607303	yes	down	1.07	0.54	0.3	2.95	1.54	2.27	0.636666666667	2.25333333333
gene-LOC113053542	LOC113053542	secernin-3-like, transcript variant X1	4.291	2.1011955421	1.0566302844E-14	5.87620188797E-12	yes	up	34.83	22.08	36.13	8.48	8.06	5.32	31.0133333333	7.28666666667
gene-LOC113053581	LOC113053581	chondroitin sulfate synthase 2-like	0.172	-2.53741403928	0.000740563641828	0.0202729236294	yes	down	0.15	0.04	0.04	0.55	0.33	0.41	0.0766666666667	0.43
gene-LOC113053688	LOC113053688	interferon-induced GTP-binding protein MxE-like	4.099	2.03532256174	4.23301166057E-10	9.63591369407E-8	yes	up	17.76	25.61	13.82	6.26	4.29	3.15	19.0633333333	4.56666666667
gene-LOC113053769	LOC113053769	tripartite motif-containing protein 35-like	0.440	-1.18562162846	9.95899721778E-6	0.000653042662337	yes	down	4.11	4.5	4.44	12.89	9.21	7.08	4.35	9.72666666667
gene-LOC113053894	LOC113053894	fish-egg lectin-like	0.007	-7.19861642423	2.39085743229E-16	1.64124891297E-13	yes	down	0	0.24	0.13	63.05	32.64	7.03	0.123333333333	34.24
gene-LOC113053957	LOC113053957	uncharacterized LOC113053957, transcript variant X1	55.089	5.78369053286	0.0015082814797	0.0344054197971	yes	up	1.02	1.54	0.14	0	0	0	0.9	0
gene-LOC113054055	LOC113054055	matrix Gla protein-like	3.083	1.62426382797	0.000911117525198	0.0237984764281	yes	up	3.39	4.66	5.37	1.36	1.33	1.65	4.47333333333	1.44666666667
gene-LOC113054077	LOC113054077	interferon-induced very large GTPase 1-like	6.396	2.67717234823	4.18263633574E-7	4.43864600904E-5	yes	up	3.13	5.36	3.6	1.73	0.7	0.16	4.03	0.863333333333
gene-LOC113054083	LOC113054083	interferon-induced very large GTPase 1-like	5.451	2.44658230096	1.58762242594E-8	2.45600717117E-6	yes	up	7.79	12.67	10.54	2.57	0.89	0.67	10.3333333333	1.37666666667
gene-LOC113054120	LOC113054120	-	4.675	2.22499824022	0.000493118470303	0.0148501976589	yes	up	0.62	0.32	0.35	0.04	0.09	0.13	0.43	0.0866666666667
gene-LOC113054134	LOC113054134	interferon-induced very large GTPase 1-like	3.514	1.8132988709	3.12579041268E-5	0.00165455995169	yes	up	1.8	1.83	1.21	0.75	0.25	0.34	1.61333333333	0.446666666667
gene-LOC113054142	LOC113054142	protein phosphatase 1 regulatory subunit 3C-B-like	3.356	1.74673189118	6.52225907588E-7	6.51309698998E-5	yes	up	121.87	114.95	214.58	24.31	51.07	55.64	150.466666667	43.6733333333
gene-LOC113054149	LOC113054149	fish-egg lectin-like	0.012	-6.41211397327	1.31428826595E-7	1.61290337084E-5	yes	down	0	0.43	0	27.91	10.1	13.3	0.143333333333	17.1033333333
gene-LOC113054150	LOC113054150	fish-egg lectin-like	0.015	-6.04460873531	0.000462928978113	0.0142618625017	yes	down	0	0	0	1.44	0.28	0.72	0	0.813333333333
gene-LOC113054151	LOC113054151	fish-egg lectin-like	0.010	-6.57710047485	3.14455319845E-7	3.47117588494E-5	yes	down	0	0.2	0.21	27.37	9.86	2.79	0.136666666667	13.34
gene-LOC113054157	LOC113054157	C-C motif chemokine 19-like	3.476	1.79751356547	3.88594690732E-10	8.98553639084E-8	yes	up	205.47	296.04	163.54	81.99	61.3	47.29	221.683333333	63.5266666667
gene-LOC113054161	LOC113054161	fish-egg lectin	0.008	-7.00588480686	1.05394279614E-10	2.73987708909E-8	yes	down	0.17	0	0.15	21.44	11.58	2.03	0.106666666667	11.6833333333
gene-LOC113054175	LOC113054175	-	0.011	-6.46122410626	0.000175629794326	0.00670383960375	yes	down	0	0	0	0.12	1.23	0.45	0	0.6
gene-LOC113054191	LOC113054191	poly [ADP-ribose] polymerase 14-like, transcript variant X1	2.213	1.14616684298	2.09676503843E-9	3.93672116233E-7	yes	up	22.44	16.65	24.23	10	8.47	8.89	21.1066666667	9.12
gene-LOC113054219	LOC113054219	-	0.014	-6.10975474339	0.000264584494369	0.00923540785386	yes	down	0	0	0	0.32	0.19	0.09	0	0.2
gene-LOC113054227	LOC113054227	C-type lectin domain family 6 member A-like	0.140	-2.83764128256	6.6585951884E-9	1.10391970191E-6	yes	down	0.47	0.49	0.71	5.69	2.6	3.41	0.556666666667	3.9
gene-LOC113054343	LOC113054343	coxsackievirus and adenovirus receptor homolog	0.477	-1.06795945728	3.94250572565E-7	4.20412734347E-5	yes	down	16.95	10.53	10.6	31.04	21.21	24.5	12.6933333333	25.5833333333
gene-LOC113054350	LOC113054350	-	0.410	-1.28714455869	2.05271084981E-8	3.05707791442E-6	yes	down	3.41	2.22	2.03	6.84	5.08	4.72	2.55333333333	5.54666666667
gene-LOC113054393	LOC113054393	SERTA domain-containing protein 2-like	2.313	1.21005783087	0.00176242154012	0.0384451558277	yes	up	8.5	5.83	8.79	2.56	4.77	2.14	7.70666666667	3.15666666667
gene-LOC113054396	LOC113054396	cytoskeleton-associated protein 2-like	2.862	1.51693789005	0.000191593076688	0.00715769577482	yes	up	1.65	2.08	2.04	0.61	0.56	0.82	1.92333333333	0.663333333333
gene-LOC113054438	LOC113054438	relaxin receptor 2-like, transcript variant X1	0.206	-2.28267167861	0.00151751037765	0.0345800316036	yes	down	0.38	0.08	0.07	0.73	0.49	1.26	0.176666666667	0.826666666667
gene-LOC113054521	LOC113054521	uncharacterized LOC113054521, transcript variant X3	0.014	-6.15399988973	0.000420662733562	0.0132512166005	yes	down	0	0	0	1.96	0.98	0.26	0	1.06666666667
gene-LOC113054541	LOC113054541	zinc-binding protein A33-like, transcript variant X1	2.030	1.02159422833	1.89175082998E-6	0.000164578576167	yes	up	13.98	9.01	10.49	5.54	4.39	5.99	11.16	5.30666666667
gene-LOC113054722	LOC113054722	interferon-induced very large GTPase 1-like	2.542	1.3458631574	0.000229115393528	0.00824402596172	yes	up	1.24	1.45	1.39	0.44	0.55	0.57	1.36	0.52
gene-LOC113054730	LOC113054730	ras-specific guanine nucleotide-releasing factor 2-like, transcript variant X1	0.139	-2.84245503377	1.56746810795E-5	0.000952491616249	yes	down	0.1	0.04	0.05	0.61	0.35	0.33	0.0633333333333	0.43
gene-LOC113054767	LOC113054767	ATP-sensitive inward rectifier potassium channel 15-like	0.332	-1.59128173379	7.70734214799E-7	7.54152271558E-5	yes	down	5.65	6.13	4.85	24.42	12.32	10.59	5.54333333333	15.7766666667
gene-LOC113054816	LOC113054816	endonuclease domain-containing 1 protein-like	4.781	2.25721653291	0.000339132126633	0.0112874476148	yes	up	2.19	2.97	4.88	0.38	0.59	1.15	3.34666666667	0.706666666667
gene-LOC113054932	LOC113054932	metalloproteinase inhibitor 4-like	2.417	1.27294309177	1.81003123878E-5	0.00106185994354	yes	up	12.34	15.69	13.69	6.06	5.85	5.13	13.9066666667	5.68
gene-LOC113054962	LOC113054962	myb-related protein B-like	2.704	1.43504865393	7.61684510289E-6	0.000520433083593	yes	up	3.1	4.19	3.53	1.47	1.25	1.21	3.60666666667	1.31
gene-LOC113054965	LOC113054965	GTPase IMAP family member 8-like, transcript variant X1	0.239	-2.06309972523	4.95831099032E-9	8.64923472382E-7	yes	down	4.25	2.05	3.61	51.3	30.1	9.39	3.30333333333	30.2633333333
gene-LOC113055016	LOC113055016	uncharacterized LOC113055016	0.006	-7.44097568313	9.24722023517E-7	8.83543427843E-5	yes	down	0	0	0	7.13	3.56	0.8	0	3.83
gene-LOC113055018	LOC113055018	protein ECT2-like, transcript variant X1	2.751	1.45973379569	9.09749151867E-5	0.00402635351398	yes	up	1.66	2.1	2.01	0.76	0.43	0.85	1.92333333333	0.68
gene-LOC113055026	LOC113055026	RNA-binding motif, single-stranded-interacting protein 1-like, transcript variant X1	0.430	-1.21842106673	0.00132831576817	0.0314260769838	yes	down	5.28	3.47	4.96	4.53	13.52	12.05	4.57	10.0333333333
gene-LOC113055067	LOC113055067	mitotic interactor and substrate of PLK1-like, transcript variant X1	0.476	-1.0697081034	0.00202874096433	0.0424229916835	yes	down	1.04	0.68	0.98	1.35	1.99	2.1	0.9	1.81333333333
gene-LOC113055085	LOC113055085	uncharacterized LOC113055085	3.321	1.73165717234	1.55206068665E-16	1.11783990504E-13	yes	up	66.04	50.9	66.3	20.93	17.86	14.99	61.08	17.9266666667
gene-LOC113055109	LOC113055109	inter-alpha-trypsin inhibitor heavy chain H3-like	4.826	2.27092138849	0.00112968393015	0.0279456834389	yes	up	0.45	1.29	0.77	0.1	0.2	0.22	0.836666666667	0.173333333333
gene-LOC113055252	LOC113055252	nicotinamide phosphoribosyltransferase-like	3.163	1.66107726613	1.65174285017E-9	3.19681367309E-7	yes	up	9.67	4.85	7.13	2.43	1.75	2.38	7.21666666667	2.18666666667
gene-LOC113055293	LOC113055293	vitellin-degrading protease-like	0.121	-3.04835747646	0.000284322250589	0.00982802026544	yes	down	0.72	0.67	0.26	1.09	1.04	11.41	0.55	4.51333333333
gene-LOC113055306	LOC113055306	myelin and lymphocyte protein-like	0.088	-3.50810034753	0.00193098442583	0.0407864758482	yes	down	1.04	0.41	0	1.23	1.58	13.89	0.483333333333	5.56666666667
gene-LOC113055311	LOC113055311	transcription factor jun-B	5.071	2.34225549203	1.7872623934E-10	4.36231033287E-8	yes	up	283.32	271.94	381.61	33.6	96.2	46.62	312.29	58.8066666667
gene-LOC113055312	LOC113055312	GTPase IMAP family member 7-like	0.226	-2.14313552227	0.00101669441693	0.0258492202045	yes	down	1.26	0.54	0.77	1.95	6.16	1.22	0.856666666667	3.11
gene-LOC113055359	LOC113055359	interferon-induced protein 44-like, transcript variant X1	17.054	4.09202992306	0.000609792363859	0.0175225067928	yes	up	1.88	8.09	7.05	0.11	0.74	0.06	5.67333333333	0.303333333333
gene-LOC113055362	LOC113055362	sortilin-like	3.185	1.67118265091	0.000181278887849	0.00686280953809	yes	up	35.08	8.81	8.72	4.04	3.96	7.53	17.5366666667	5.17666666667
gene-LOC113055375	LOC113055375	immediate early response gene 2 protein-like	3.320	1.73118212867	7.66636065386E-6	0.000523002933178	yes	up	162.61	106.54	168.44	21.92	69.91	33.08	145.863333333	41.6366666667
gene-LOC113055559	LOC113055559	synaptogyrin-2-like	0.316	-1.6603936244	1.64901505366E-5	0.000985684726086	yes	down	1.53	2.09	2.19	5.22	4.46	8.58	1.93666666667	6.08666666667
gene-LOC113055560	LOC113055560	thymidine kinase, cytosolic-like	2.319	1.21333227245	0.000246012880728	0.00875168413111	yes	up	11.33	18.23	16.35	6.65	7.2	5.8	15.3033333333	6.55
gene-LOC113055596	LOC113055596	E3 ubiquitin-protein ligase TRIM39-like, transcript variant X1	9.683	3.27542566343	1.55301207643E-11	4.77133094865E-9	yes	up	6.8	7.87	6.13	0.24	1.11	1.09	6.93333333333	0.813333333333
gene-LOC113055614	LOC113055614	advillin-like	0.458	-1.12593343235	0.00187454881482	0.0399400715957	yes	down	20.08	6.97	6.56	22.51	27.38	16.76	11.2033333333	22.2166666667
gene-LOC113055676	LOC113055676	endonuclease G, mitochondrial-like	22.415	4.48639063419	1.05509636561E-19	1.15886509316E-16	yes	up	12.59	13.16	11.42	0.38	0.12	1.17	12.39	0.556666666667
gene-LOC113055803	LOC113055803	calcium/calmodulin-dependent protein kinase type 1D-like	2.520	1.33320498289	0.00123965535174	0.0299411864889	yes	up	5.65	15.42	14.03	3.56	4.12	6.15	11.7	4.61
gene-LOC113055840	LOC113055840	uncharacterized LOC113055840	0.289	-1.78949577429	1.14483167915E-5	0.000734263284549	yes	down	22.23	20.31	17.46	42.77	63.86	95.22	20	67.2833333333
gene-LOC113055857	LOC113055857	uncharacterized LOC113055857, transcript variant X1	16.928	4.08136236085	1.91366901973E-11	5.7982851526E-9	yes	up	12.07	11.96	11.87	0.53	0.14	1.53	11.9666666667	0.733333333333
gene-LOC113055858	LOC113055858	uncharacterized LOC113055858	0.028	-5.17914185412	0.00238556262349	0.0478353757646	yes	down	0	0.03	0	0.63	0.94	0.11	0.01	0.56
gene-LOC113055953	LOC113055953	baculoviral IAP repeat-containing protein 5.2-like	3.590	1.84407659292	0.000609805544223	0.0175225067928	yes	up	4.75	12.66	12.31	2.38	1.58	4.57	9.90666666667	2.84333333333
gene-LOC113055964	LOC113055964	complement C1q tumor necrosis factor-related protein 1-like	0.229	-2.12621583552	0.000460657724628	0.0142239901365	yes	down	0.38	0.12	0.18	1.43	0.9	0.47	0.226666666667	0.933333333333
gene-LOC113055987	LOC113055987	E3 ubiquitin-protein ligase rnf213-beta-like, transcript variant X1	3.398	1.76464847809	7.47149767191E-11	2.02625172048E-8	yes	up	12.05	9.81	18.6	4.85	3.29	3.5	13.4866666667	3.88
gene-LOC113056020	LOC113056020	uncharacterized LOC113056020	7.899	2.98169250544	5.33457985019E-18	4.42206473846E-15	yes	up	8.19	6.83	11.52	0.98	1.03	0.51	8.84666666667	0.84
gene-LOC113056157	LOC113056157	nuclear distribution protein nudE-like 1-A, transcript variant X1	2.132	1.09227044839	0.000996862731834	0.0254480925395	yes	up	5.98	10.6	12.01	4.73	4.12	3.91	9.53	4.25333333333
gene-LOC113056203	LOC113056203	kinesin-like protein KIF20A, transcript variant X1	3.066	1.61655720302	4.08936916418E-5	0.00207702132785	yes	up	1.78	2.65	2.54	0.58	0.52	1.16	2.32333333333	0.753333333333
gene-LOC113056209	LOC113056209	interferon-induced protein with tetratricopeptide repeats 5-like, transcript variant X1	2.526	1.33687095678	6.31915732713E-8	8.41290478818E-6	yes	up	18.35	21.8	18.63	6.94	7.67	6.58	19.5933333333	7.06333333333
gene-LOC113056214	LOC113056214	cholesterol 25-hydroxylase-like protein, transcript variant X1	3.598	1.8471667084	1.94868189242E-7	2.30763855153E-5	yes	up	87.83	38.89	37.63	17.34	11.45	7.52	54.7833333333	12.1033333333
gene-LOC113056215	LOC113056215	cholesterol 25-hydroxylase-like protein	4.308	2.1069334555	5.06427416517E-7	5.25990120975E-5	yes	up	108.56	35.7	50.02	7.6	21.12	13.23	64.76	13.9833333333
gene-LOC113056227	LOC113056227	cytohesin-3-like	0.307	-1.70335836555	6.35533607071E-7	6.38936693205E-5	yes	down	0.8	1.05	0.75	2.88	2.78	2.63	0.866666666667	2.76333333333
gene-LOC113056230	LOC113056230	disks large-associated protein 5-like, transcript variant X1	3.323	1.73265558826	6.33155645034E-9	1.05367651928E-6	yes	up	6.41	10.19	10.54	2.72	2.33	3.05	9.04666666667	2.7
gene-LOC113056266	LOC113056266	uncharacterized LOC113056266	2.475	1.30720729309	0.000302617719689	0.0103384190489	yes	up	3.93	5.14	3.04	1.45	0.81	2.01	4.03666666667	1.42333333333
gene-LOC113056304	LOC113056304	band 3 anion exchange protein-like, transcript variant X1	0.004	-7.8204568696	1.01109425536E-8	1.62715805915E-6	yes	down	0.02	0	0	3.35	0.84	0.72	0.00666666666667	1.63666666667
gene-LOC113056312	LOC113056312	proliferation marker protein Ki-67-like, transcript variant X1	2.638	1.39945589778	8.76262148828E-7	8.4796698781E-5	yes	up	9.13	15.61	12.91	4.61	3.64	5.84	12.55	4.69666666667
gene-LOC113056331	LOC113056331	early growth response protein 2b, transcript variant X1	2.424	1.27749410498	0.000151079103741	0.00594226440803	yes	up	7.01	4.9	5.57	3.29	2.17	1.49	5.82666666667	2.31666666667
gene-LOC113056337	LOC113056337	ubl carboxyl-terminal hydrolase 18-like, transcript variant X1	12.607	3.65615179653	8.05585169929E-6	0.00054702594831	yes	up	4.04	3.32	4.5	0	0.56	0.17	3.95333333333	0.243333333333
gene-LOC113056346	LOC113056346	formin-like protein 5	2.007	1.00493462121	0.00227022735225	0.0460268428674	yes	up	26.81	10.62	10.37	7.23	8.59	7.17	15.9333333333	7.66333333333
gene-LOC113056361	LOC113056361	integrin alpha-3-like	0.450	-1.15312114717	0.00121312563631	0.0295440475086	yes	down	0.9	0.76	0.63	2.1	1.24	1.78	0.763333333333	1.70666666667
gene-LOC113056374	LOC113056374	centrosomal protein of 55 kDa-like	2.623	1.39101936335	2.20932384627E-5	0.00124441581874	yes	up	5.19	7.43	6.64	2.04	2.6	2.56	6.42	2.4
gene-LOC113056391	LOC113056391	interferon regulatory factor 3-like, transcript variant X1	2.225	1.15355464971	8.90350639428E-5	0.00397255649601	yes	up	8.96	6.47	12.27	5.08	3.41	3.67	9.23333333333	4.05333333333
gene-LOC113056396	LOC113056396	carbonic anhydrase 4-like	2.388	1.25587380422	2.8161472574E-8	4.06988860548E-6	yes	up	78.74	80.65	69.2	33.95	35.06	24.22	76.1966666667	31.0766666667
gene-LOC113056405	LOC113056405	integrin alpha-X-like, transcript variant X1	2.865	1.51842618824	9.84077000479E-5	0.00427217776077	yes	up	2.31	5.13	3.76	1.64	1.18	1.18	3.73333333333	1.33333333333
gene-LOC113056626	LOC113056626	interferon-induced, double-stranded RNA-activated protein kinase-like, transcript variant X1	4.229	2.08041709453	1.90401822868E-14	9.84131021871E-12	yes	up	25.3	25.04	41.91	8.21	6.29	7.59	30.75	7.36333333333
gene-LOC113056648	LOC113056648	interferon regulatory factor 2-binding protein 2-A	2.722	1.44445402689	0.000461400090753	0.0142353592606	yes	up	21.78	41.82	55.46	15.68	19.67	7.59	39.6866666667	14.3133333333
gene-LOC113056657	LOC113056657	calcineurin B homologous protein 1-like	0.371	-1.4296306125	4.66493670153E-7	4.87974592964E-5	yes	down	20.24	33.73	26.5	96.33	61.09	58.73	26.8233333333	72.05
gene-LOC113056720	LOC113056720	nucleolar and spindle-associated protein 1-like	2.853	1.51231899326	4.26288354416E-6	0.000321796435789	yes	up	9.79	15.46	15.78	3.79	3.95	6.57	13.6766666667	4.77
gene-LOC113056812	LOC113056812	estrogen receptor beta-2-like	0.429	-1.22071166445	1.47735670784E-7	1.78804930033E-5	yes	down	4.28	2.74	2.71	7.47	6.26	7.26	3.24333333333	6.99666666667
gene-LOC113056821	LOC113056821	interferon alpha-inducible protein 27-like protein 2A	11.602	3.53628462549	1.58045631285E-16	1.11993173627E-13	yes	up	68.29	97.11	167.82	16.75	7.22	4.9	111.073333333	9.62333333333
gene-LOC113056904	LOC113056904	C-X-C motif chemokine 9-like	0.000	-11.6646508673	1.95817063148E-10	4.72693783097E-8	yes	down	0	0	0	119.34	157.22	15.91	0	97.49
gene-LOC113057050	LOC113057050	M-phase inducer phosphatase 1-like, transcript variant X1	2.439	1.28655096479	0.00127026273805	0.0304960235703	yes	up	3.95	10.47	9.91	3.37	2.54	4.17	8.11	3.36
gene-LOC113057075	LOC113057075	alcohol dehydrogenase 1-like	0.266	-1.90853393849	8.79117923343E-5	0.00393311271325	yes	down	1.34	1.84	4.94	9.61	6.79	14.2	2.70666666667	10.2
gene-LOC113057092	LOC113057092	histone-lysine N-methyltransferase NSD2-like, transcript variant X2	2.048	1.03427480344	0.00132323984139	0.0313566446556	yes	up	1.34	2.45	1.73	0.78	3.6	0.88	1.84	1.75333333333
gene-LOC113057173	LOC113057173	interferon-induced protein with tetratricopeptide repeats 1-like	7.881	2.9783690965	1.08436436036E-22	1.83232553108E-19	yes	up	14.46	10.88	19.77	1.94	1.36	2.32	15.0366666667	1.87333333333
gene-LOC113057176	LOC113057176	leucine-rich melanocyte differentiation-associated protein-like, transcript variant X1	9.174	3.19752724724	0.000251473678448	0.00892426865019	yes	up	0.13	537.95	237.91	0.05	1.16	0.09	258.663333333	0.433333333333
gene-LOC113057218	LOC113057218	uncharacterized LOC113057218	2.550	1.35027417583	1.03257473812E-9	2.1705807916E-7	yes	up	7.6	6.08	5.69	2.54	2.24	2.56	6.45666666667	2.44666666667
gene-LOC113057223	LOC113057223	endothelial PAS domain-containing protein 1-like	0.432	-1.21029943628	1.5991626309E-5	0.000965077074533	yes	down	14.58	6.47	8.92	25.55	14.25	27.01	9.99	22.27
gene-LOC113057247	LOC113057247	uncharacterized LOC113057247	75.986	6.24765842006	0.000265286218227	0.00923540785386	yes	up	0.12	0.87	0.3	0	0	0	0.43	0
gene-LOC113057313	LOC113057313	synuclein-like	2.233	1.15919831179	0.00107417997581	0.0270563859971	yes	up	6.92	10.23	14.13	5.26	3.78	4.94	10.4266666667	4.66
gene-LOC113057425	LOC113057425	neurexin-1a-like, transcript variant X1	5.110	2.35324787947	0.000902975383962	0.0236279455146	yes	up	0.34	0.31	0.52	0.06	0.08	0.05	0.39	0.0633333333333
gene-LOC113057472	LOC113057472	CD276 antigen-like	2.436	1.28452473601	0.000727259370655	0.0199946265271	yes	up	19.45	22.78	33.97	8.97	16.07	6.22	25.4	10.42
gene-LOC113057475	LOC113057475	regulating synaptic membrane exocytosis protein 1-like	0.391	-1.35561326972	0.00176464839913	0.038456380341	yes	down	1.32	1.24	1.08	4.66	2.76	1.65	1.21333333333	3.02333333333
gene-LOC113057503	LOC113057503	-	3.148	1.65448356108	0.000265281824087	0.00923540785386	yes	up	3.1	2.63	3.62	0.79	1.73	0.75	3.11666666667	1.09
gene-LOC113057615	LOC113057615	poly [ADP-ribose] polymerase 11-like, transcript variant X1	2.373	1.24659877687	3.06748176018E-6	0.000244142651543	yes	up	7.87	7.72	8.08	2.69	3.98	3.46	7.89	3.37666666667
gene-LOC113057624	LOC113057624	poly [ADP-ribose] polymerase 11-like	7.471	2.90130147994	4.96109425594E-9	8.64923472382E-7	yes	up	4.92	5.19	6.57	1.29	0.63	0.28	5.56	0.733333333333
gene-LOC113057702	LOC113057702	actin filament-associated protein 1-like 1, transcript variant X1	0.411	-1.28138485858	0.00059442139702	0.0171472814555	yes	down	1.98	3.64	3.74	5.33	6.09	11.27	3.12	7.56333333333
gene-LOC113057863	LOC113057863	SET and MYND domain-containing protein 5-like, transcript variant X1	3.117	1.64016672853	0.00035719786769	0.0117287975479	yes	up	4.93	4.56	4.6	2.43	0.65	1.55	4.69666666667	1.54333333333
gene-LOC113057917	LOC113057917	uncharacterized LOC113057917, transcript variant X1	8.752	3.12957547405	0.0012740074257	0.0305525339743	yes	up	2.92	0.54	0.53	0	0.28	0.1	1.33	0.126666666667
gene-LOC113057926	LOC113057926	uncharacterized LOC113057926	2.601	1.37892680517	0.00157904564345	0.0355945568493	yes	up	1.13	1.28	1.31	0.66	0.28	0.48	1.24	0.473333333333
gene-LOC113058063	LOC113058063	tripartite motif-containing protein 16-like	2.302	1.20279134105	0.000198177672234	0.00734294192316	yes	up	25.14	28.08	39.24	21.89	24.63	10.79	30.82	19.1033333333
gene-LOC113058069	LOC113058069	tripartite motif-containing protein 16-like	3.542	1.82448078673	0.000112208670995	0.00469055732779	yes	up	4.14	6.36	9.24	2.99	1.39	1.82	6.58	2.06666666667
gene-LOC113058083	LOC113058083	aurora kinase B-like	2.698	1.4320295599	0.000178245061644	0.00678597793611	yes	up	8.97	18.81	17.4	5.73	3.68	7.58	15.06	5.66333333333
gene-LOC113058086	LOC113058086	leucine-rich repeat extensin-like protein 3	0.454	-1.14035693878	0.00204854608957	0.0426544189095	yes	down	1.77	1.78	1.66	4.18	3.31	3.71	1.73666666667	3.73333333333
gene-LOC113058239	LOC113058239	structural maintenance of chromosomes protein 4-like	2.528	1.33799533103	2.39002741252E-7	2.75599643941E-5	yes	up	7.15	9.86	9.39	3.95	2.66	3.73	8.8	3.44666666667
gene-LOC113058252	LOC113058252	apolipoprotein A-I-2-like, transcript variant X2	6.972	2.80160024615	4.28959886631E-10	9.7143936388E-8	yes	up	12.61	17.78	7.41	0.95	2.08	2.06	12.6	1.69666666667
gene-LOC113058259	LOC113058259	leucine-rich repeat-containing protein 15-like	0.107	-3.22508356948	5.58052368717E-12	1.87156280666E-9	yes	down	1.04	0.24	0.34	4.11	6.62	2.96	0.54	4.56333333333
gene-LOC113058321	LOC113058321	calcium-activated chloride channel regulator 4A-like	0.155	-2.69252180332	0.00138860732462	0.0323816742038	yes	down	1.03	0.91	0	1.16	1.04	0.77	0.646666666667	0.99
gene-LOC113058337	LOC113058337	uncharacterized LOC113058337, transcript variant X1	21.035	4.39470105814	9.01343756441E-6	0.000600904955925	yes	up	1.83	2.39	3.89	0	0	0.4	2.70333333333	0.133333333333
gene-LOC113058360	LOC113058360	alpha-2-macroglobulin-like protein 1	3.399	1.76498599659	2.11835921818E-5	0.00120867524535	yes	up	4.98	16.78	11.69	3.2	2.95	3.54	11.15	3.23
gene-LOC113058364	LOC113058364	zinc finger and BTB domain-containing protein 16-A-like, transcript variant X1	0.116	-3.10310257158	2.38211909232E-7	2.75410579479E-5	yes	down	0.33	0.23	0.42	0.62	1.82	5.75	0.326666666667	2.73
gene-LOC113058421	LOC113058421	L-amino-acid oxidase-like	3.080	1.62310701973	9.46027592544E-5	0.00413559962695	yes	up	16.33	25.96	14.53	9.21	6.4	2.51	18.94	6.04
gene-LOC113058423	LOC113058423	serine/threonine-protein kinase SIK2-like	0.446	-1.16367301501	0.000758535486356	0.0206862185336	yes	down	2.87	1.02	2.13	3.17	4.65	4.82	2.00666666667	4.21333333333
gene-LOC113058428	LOC113058428	ubl carboxyl-terminal hydrolase 18-like, transcript variant X1	6.289	2.65286474737	1.49812019357E-13	6.78540335923E-11	yes	up	34.71	24.92	46.81	6.71	6.65	2.85	35.48	5.40333333333
gene-LOC113058496	LOC113058496	hypoxia-inducible factor 1-alpha-like, transcript variant X1	0.345	-1.53498031296	3.76984093425E-5	0.00192810467526	yes	down	15.82	16.13	24.46	24.32	58.46	76.03	18.8033333333	52.9366666667
gene-LOC113058532	LOC113058532	protein phosphatase Slingshot homolog 2-like	0.468	-1.09671980004	0.000206324798375	0.0075601949056	yes	down	5.59	2.29	3.83	7.46	9.21	6.84	3.90333333333	7.83666666667
gene-LOC113058552	LOC113058552	XIAP-associated factor 1-like, transcript variant X1	2.417	1.27326410364	1.83749868622E-6	0.000160175927144	yes	up	45.03	26.52	44.58	15.45	16.59	11.95	38.71	14.6633333333
gene-LOC113058651	LOC113058651	FRAS1-related extracellular matrix protein 2-like, transcript variant X1	0.211	-2.24282400492	0.000353574406667	0.0116396429291	yes	down	0.03	0.04	0.04	0.16	0.14	0.25	0.0366666666667	0.183333333333
gene-LOC113058682	LOC113058682	galectin-9-like	2.072	1.05086540214	5.79871177485E-7	5.9523505401E-5	yes	up	160.84	149.31	204.55	94.78	78.1	69.66	171.566666667	80.8466666667
gene-LOC113058694	LOC113058694	tripartite motif-containing protein 16-like, transcript variant X1	5.217	2.38322089487	2.29438900526E-18	1.9871190751E-15	yes	up	17.02	8.86	14.07	3.31	2.34	2.88	13.3166666667	2.84333333333
gene-LOC113058695	LOC113058695	E3 ubiquitin/ISG15 ligase TRIM25-like, transcript variant X2	2.056	1.04018211851	0.000144127576917	0.00572181633263	yes	up	29.4	11.81	19.64	10.16	5.24	7.1	20.2833333333	7.5
gene-LOC113058703	LOC113058703	claudin-8-like	0.306	-1.70896667791	1.48318375155E-11	4.6214322653E-9	yes	down	10.55	13.81	11.36	45.47	26.58	43.96	11.9066666667	38.67
gene-LOC113058707	LOC113058707	claudin-8-like	0.325	-1.62165335899	9.92858251632E-5	0.00429756004209	yes	down	1.74	3.37	3.47	7.05	8.13	11.22	2.86	8.8
gene-LOC113058783	LOC113058783	glia-derived nexin-like	0.004	-7.87496971829	2.13648506559E-7	2.50974157411E-5	yes	down	0	0	0	0.66	0.74	5.04	0	2.14666666667
gene-LOC113058812	LOC113058812	-	2.617	1.38805999461	3.07866934344E-12	1.05670514793E-9	yes	up	11.15	10.1	12.33	3.95	4.07	4.38	11.1933333333	4.13333333333
gene-LOC113058875	LOC113058875	gastrula zinc finger protein XlCGF8.2DB-like, transcript variant X2	32.406	5.01818956299	0.00160499629393	0.0359764832539	yes	up	0.05	1.06	1.52	0	0	0.05	0.876666666667	0.0166666666667
gene-LOC113058882	LOC113058882	nuclear mitotic apparatus protein 1-like, transcript variant X1	2.759	1.46393210256	1.72136160521E-5	0.00102059785106	yes	up	1.3	2.35	1.77	0.55	0.62	1.18	1.80666666667	0.783333333333
gene-LOC113059076	LOC113059076	interferon-inducible GTPase 5-like	0.317	-1.65796136812	0.00165423768934	0.0367224458366	yes	down	1.32	0.39	0.51	2.56	2.04	2	0.74	2.2
gene-LOC113059104	LOC113059104	ictacalcin-like	3.347	1.74284657337	0.000295175451631	0.010115630493	yes	up	12.41	46.78	25.09	11.45	7.09	8.54	28.0933333333	9.02666666667
gene-LOC113059121	LOC113059121	nuclear factor 7, brain-like	2.236	1.16107760066	5.82265135402E-5	0.00278901911957	yes	up	9.38	6.19	6.95	4.09	2.86	2.69	7.50666666667	3.21333333333
gene-LOC113059259	LOC113059259	ras/Rap GTPase-activating protein SynGAP-like, transcript variant X1	0.025	-5.31085721612	0.000572153872943	0.0166360081098	yes	down	0	0	0.01	0.11	0.15	0.16	0.00333333333333	0.14
gene-LOC113059322	LOC113059322	putative SCAN domain-containing protein SCAND2P	53.769	5.74869118465	0.000915552425524	0.0239001071081	yes	up	1.07	0.41	0.32	0	0	0	0.6	0
gene-LOC113059333	LOC113059333	UPF0606 protein KIAA1549-like, transcript variant X2	4.151	2.05356008271	0.000428954469588	0.0134846622541	yes	up	0.56	0.32	0.38	0.12	0.06	0.1	0.42	0.0933333333333
gene-LOC113059455	LOC113059455	uncharacterized LOC113059455, transcript variant X1	0.285	-1.81177066428	0.000239319537001	0.00855513794843	yes	down	0.82	0.46	1.01	2.83	2.54	2.59	0.763333333333	2.65333333333
gene-LOC113059521	LOC113059521	protein asteroid homolog 1-like	6.111	2.61135019514	3.10074445662E-5	0.00164328235172	yes	up	0.55	1.34	1.7	0.31	0.16	0.11	1.19666666667	0.193333333333
gene-LOC113059522	LOC113059522	protein asteroid homolog 1-like	6.179	2.62736885022	1.81022441163E-22	2.94557034446E-19	yes	up	33.69	15.1	28.59	4.84	4.08	2.78	25.7933333333	3.9
gene-LOC113059610	LOC113059610	cysteine and glycine-rich protein 2-like	0.336	-1.57463551353	1.4849137861E-16	1.08730337131E-13	yes	down	18.47	16.23	17.2	50.04	50.91	51.04	17.3	50.6633333333
gene-LOC113059632	LOC113059632	tumor necrosis factor receptor superfamily member 4-like	5.810	2.53862295041	0.0020881511113	0.0433762793967	yes	up	1.48	2.19	1.8	0.18	0.18	0.38	1.82333333333	0.246666666667
gene-LOC113059664	LOC113059664	FXYD domain-containing ion transport regulator 11, transcript variant X2	0.463	-1.11153663029	4.3582958829E-6	0.000326938378101	yes	down	249.34	339.71	267.8	732.19	667.39	461.19	285.616666667	620.256666667
gene-LOC113059671	LOC113059671	uncharacterized LOC113059671	2.715	1.44106028947	0.000539962534475	0.0159275098144	yes	up	23.3	22.5	16.27	6.8	3.01	14.15	20.69	7.98666666667
gene-LOC113059695	LOC113059695	uncharacterized LOC113059695	3.055	1.61122278938	1.61143117813E-7	1.91860751707E-5	yes	up	10.75	17.41	16.56	5.06	5.12	4.41	14.9066666667	4.86333333333
gene-LOC113059763	LOC113059763	methanethiol oxidase, transcript variant X1	0.151	-2.72430931426	0.000661174930371	0.0185848108707	yes	down	0.12	0.07	0.39	0.72	1.54	1.35	0.193333333333	1.20333333333
gene-LOC113059858	LOC113059858	uncharacterized LOC113059858, transcript variant X2	6.111	2.61133210335	1.91259579758E-12	6.831543396E-10	yes	up	11.96	8.77	10	1.44	2.34	1.14	10.2433333333	1.64
gene-LOC113059897	LOC113059897	probable polypeptide N-acetylgalactosaminyltransferase 8	8.411	3.07225446712	2.15778540753E-5	0.00122480806324	yes	up	0.95	4.13	3.44	0.14	0.65	0.21	2.84	0.333333333333
gene-LOC113059905	LOC113059905	collagen alpha-1(XIV) chain-like, transcript variant X1	0.254	-1.9748313279	0.00010293544704	0.00439064653424	yes	down	0.13	0.2	0.25	1.12	0.39	0.79	0.193333333333	0.766666666667
gene-LOC113059942	LOC113059942	voltage-dependent calcium channel gamma-6 subunit-like, transcript variant X1	4.135	2.04797098268	0.000808876973453	0.0215900370302	yes	up	3.7	7.14	4.48	1.17	2.3	2.37	5.10666666667	1.94666666667
gene-LOC113059964	LOC113059964	cell division cycle-associated protein 3-like	2.180	1.12454142293	0.000121046449128	0.00497945196253	yes	up	7.17	9.84	8.75	3.78	3.27	4.64	8.58666666667	3.89666666667
gene-LOC113059976	LOC113059976	carcinoembryonic antigen-related cell adhesion molecule 5-like, transcript variant X1	0.330	-1.60106409392	2.35546283609E-7	2.73047240741E-5	yes	down	28.12	46.55	36.55	186.55	79.73	102.23	37.0733333333	122.836666667
gene-LOC113060004	LOC113060004	UPF0606 protein KIAA1549-like, transcript variant X1	3.629	1.85975651972	3.40791515293E-6	0.000266411644713	yes	up	0.81	0.75	1.16	0.24	0.17	0.33	0.906666666667	0.246666666667
gene-LOC113060008	LOC113060008	COP9 signalosome complex subunit 7a-like, transcript variant X1	0.161	-2.63786596405	0.000559327291753	0.0163387534813	yes	down	1.28	0.85	0	3.1	5.03	4.22	0.71	4.11666666667
gene-LOC113060023	LOC113060023	poly [ADP-ribose] polymerase 12-like	2.525	1.33616466097	1.0011750297E-6	9.50013472023E-5	yes	up	30.13	15.88	22.5	6.4	9.59	8.27	22.8366666667	8.08666666667
gene-LOC113060156	LOC113060156	lymphocyte activation gene 3 protein-like	2.758	1.46360137961	0.000514235637468	0.0153272920601	yes	up	4.29	12.78	10.78	3.45	3.36	3.3	9.28333333333	3.37
gene-LOC113060242	LOC113060242	uncharacterized LOC113060242	9.399	3.23244987092	0.00143965694471	0.03326981571	yes	up	1.02	0.52	0.9	0	0.09	0.16	0.813333333333	0.0833333333333
gene-LOC113060284	LOC113060284	-	36.238	5.17942621225	8.71389774864E-6	0.000583592048306	yes	up	0.46	3.94	4.91	0	0.19	0	3.10333333333	0.0633333333333
gene-LOC113060471	LOC113060471	spectrin beta chain, erythrocytic-like, transcript variant X3	0.485	-1.04315077162	1.45892017831E-5	0.000901364458217	yes	down	1.13	0.76	0.91	1.71	1.91	1.87	0.933333333333	1.83
gene-LOC113060502	LOC113060502	kinesin-like protein KIF26A, transcript variant X1	3.559	1.8316290366	0.000205932068975	0.00755532100435	yes	up	0.58	2.15	1.95	0.38	0.44	0.51	1.56	0.443333333333
gene-LOC113060548	LOC113060548	serine/threonine-protein kinase PLK4-like	2.677	1.42074019556	0.000109141882213	0.00458985492118	yes	up	1.85	2.39	1.84	0.61	0.82	0.77	2.02666666667	0.733333333333
gene-LOC113060562	LOC113060562	early growth response protein 2b-like	3.904	1.96498983322	6.32129515281E-6	0.000451576880071	yes	up	3.1	5.61	5.97	1.14	1.27	1.37	4.89333333333	1.26
gene-LOC113060575	LOC113060575	UMP-CMP kinase 2, mitochondrial-like	3.496	1.80577393852	7.82065220066E-12	2.58340250965E-9	yes	up	12.96	10.31	16.79	4.37	2.95	3.92	13.3533333333	3.74666666667
gene-LOC113060577	LOC113060577	radical S-adenosyl methionine domain-containing protein 2-like	3.540	1.82363345467	1.13978538359E-9	2.31830236309E-7	yes	up	51.19	62.19	107.81	21.5	20.86	19.28	73.73	20.5466666667
gene-LOC113060594	LOC113060594	mitochondrial uncoupling protein 2-like, transcript variant X2	5.172	2.37073903397	0.000696897441364	0.0193744958894	yes	up	0.75	4.5	3.53	0.53	0.62	0.56	2.92666666667	0.57
gene-LOC113060712	LOC113060712	collagen alpha-1(X) chain-like, transcript variant X1	0.163	-2.61584551784	6.56599315128E-13	2.55283489477E-10	yes	down	9.13	8.9	14.37	95.86	28.31	74.66	10.8	66.2766666667
gene-LOC113060938	LOC113060938	poly(U)-specific endoribonuclease-C-like	2.266	1.1800623687	3.38861888691E-6	0.000265568915714	yes	up	9.09	9.4	10.68	4.26	3.79	4.62	9.72333333333	4.22333333333
gene-LOC113060950	LOC113060950	-	2.280	1.18874390908	0.000330029357316	0.0110430386781	yes	up	30.98	49.55	67.38	19.54	26.19	18.15	49.3033333333	21.2933333333
gene-LOC113061207	LOC113061207	methionine aminopeptidase 2-like	0.387	-1.37091756307	0.00022819437653	0.00822435745566	yes	down	1.44	1.56	1.04	3.51	3.27	2.59	1.34666666667	3.12333333333
gene-LOC113061245	LOC113061245	normal mucosa of esophagus-specific gene 1 protein-like, transcript variant X1	0.097	-3.36472011082	6.96942263581E-5	0.00323723590534	yes	down	2.46	1.66	0	4.56	13.56	26.3	1.37333333333	14.8066666667
gene-LOC113061246	LOC113061246	normal mucosa of esophagus-specific gene 1 protein-like, transcript variant X1	0.461	-1.11739904707	3.26036538325E-6	0.000257164978003	yes	down	41.48	60.03	53.9	112.76	125.44	111.41	51.8033333333	116.536666667
gene-LOC113061296	LOC113061296	forkhead box protein G1-like	0.301	-1.73177981114	0.00197733980022	0.0414467780453	yes	down	1.65	0.47	0.51	3.71	2.8	1.65	0.876666666667	2.72
gene-LOC113061301	LOC113061301	uncharacterized LOC113061301	100.430	6.6500502475	8.43629041162E-5	0.00380143572251	yes	up	0.5	8.07	8.84	0	0	0	5.80333333333	0
gene-LOC113061328	LOC113061328	very long-chain acyl-CoA synthetase-like	0.281	-1.82941763642	0.000380712204026	0.0123258732289	yes	down	1.28	3.51	1.13	11.92	13.71	8.56	1.97333333333	11.3966666667
gene-LOC113061329	LOC113061329	glycine amidinotransferase, mitochondrial-like	0.069	-3.85116291962	6.16170049609E-5	0.00292657459022	yes	down	0.12	0.07	0	1.44	1.03	0.6	0.0633333333333	1.02333333333
gene-LOC113061382	LOC113061382	cytochrome P450 1A1-like	0.316	-1.66322951143	2.87514542361E-11	8.31030520006E-9	yes	down	11.83	11.65	11.88	45.26	39.04	66.66	11.7866666667	50.32
gene-LOC113061383	LOC113061383	-	0.263	-1.92771394213	3.47614040413E-7	3.80849756895E-5	yes	down	5.89	2.54	3.34	18.52	7.04	17.94	3.92333333333	14.5
gene-LOC113061564	LOC113061564	uncharacterized LOC113061564	7.184	2.84468769688	2.07352659087E-16	1.44600503561E-13	yes	up	48.49	79.18	122.77	12.28	12.32	10.14	83.48	11.58
gene-LOC113061568	LOC113061568	cryptochrome-1-like, transcript variant X1	0.458	-1.12583754392	0.000512445755156	0.0152843121568	yes	down	3.57	1.61	1.57	5.14	4.6	4.12	2.25	4.62
gene-LOC113061663	LOC113061663	transcriptional coactivator YAP1, transcript variant X1	0.473	-1.08140713756	2.31807489611E-5	0.00129241500616	yes	down	9.09	6.09	7.44	10.78	17.36	17.48	7.54	15.2066666667
gene-LOC113061820	LOC113061820	unconventional myosin-Va-like, transcript variant X5	0.376	-1.41068316442	0.00164043451355	0.0365285605262	yes	down	0.25	0.26	0.33	0.47	1.1	0.5	0.28	0.69
gene-LOC113061882	LOC113061882	ATP-sensitive inward rectifier potassium channel 1-like, transcript variant X2	0.487	-1.03716201108	0.00218214125645	0.0447951326049	yes	down	9.54	9.93	11.82	17.18	30.46	14.02	10.43	20.5533333333
gene-LOC113061961	LOC113061961	-	83.284	6.3799680376	4.36593237881E-5	0.00218217148044	yes	up	0.82	1.82	1.43	0	0	0	1.35666666667	0
gene-LOC113062110	LOC113062110	cartilage matrix protein-like, transcript variant X1	0.428	-1.22419784629	0.000483823000003	0.0146512595748	yes	down	3.14	1.15	1.63	5.67	3.25	4.22	1.97333333333	4.38
gene-LOC113062205	LOC113062205	protein S100-A1-like, transcript variant X1	0.262	-1.93058211607	0.000698521430335	0.0193744958894	yes	down	0.69	0.3	1.11	1.91	0.73	1.37	0.7	1.33666666667
gene-LOC113062214	LOC113062214	uncharacterized LOC113062214, transcript variant X1	4.418	2.14329012645	1.7459488451E-18	1.63205354384E-15	yes	up	81.72	78.14	105.47	27.87	23.19	17.08	88.4433333333	22.7133333333
gene-LOC113062215	LOC113062215	uncharacterized LOC113062215, transcript variant X2	3.393	1.76235665898	2.27894102756E-19	2.32844174662E-16	yes	up	61.05	54.95	75.43	22.28	17.47	15.84	63.81	18.53
gene-LOC113062216	LOC113062216	uncharacterized LOC113062216, transcript variant X1	4.640	2.21408561575	3.75944912455E-7	4.05418903431E-5	yes	up	6.19	11.38	9.18	1.08	1.79	2.88	8.91666666667	1.91666666667
gene-LOC113062218	LOC113062218	uncharacterized LOC113062218	3.031	1.59964478111	0.000192750985772	0.00718263088117	yes	up	6.11	13.7	16.74	3.75	3.01	3.72	12.1833333333	3.49333333333
gene-LOC113062317	LOC113062317	prolyl endopeptidase-like, transcript variant X1	2.092	1.06487096982	4.0298188447E-8	5.58504924678E-6	yes	up	30.03	25.15	23.8	14.55	11.61	10.42	26.3266666667	12.1933333333
gene-LOC113062323	LOC113062323	uncharacterized LOC113062323	2.469	1.30363861668	0.000455562277881	0.014144645312	yes	up	327.96	577.98	728.73	319.32	220.85	119.02	544.89	219.73
gene-LOC113062335	LOC113062335	WAS/WASL-interacting protein family member 3-like	0.431	-1.21329592463	1.17651265152E-5	0.000750201840809	yes	down	1.78	1.35	1.52	3.88	3.25	3.3	1.55	3.47666666667
gene-LOC113062429	LOC113062429	perforin-1-like	0.216	-2.2107923568	5.37877856687E-6	0.000391575366514	yes	down	4.09	3.26	4.41	12.49	5.92	35.75	3.92	18.0533333333
gene-LOC113062461	LOC113062461	Na(+)/H(+) exchanger beta-like	0.413	-1.27427573581	0.000485952748226	0.014703752094	yes	down	1.38	0.94	0.7	2.22	2.98	2.64	1.00666666667	2.61333333333
gene-LOC113062463	LOC113062463	sortilin-like, transcript variant X1	0.388	-1.366655497	4.08243684564E-5	0.00207590023584	yes	down	3.39	1.49	1.55	4.65	4.73	6.3	2.14333333333	5.22666666667
gene-LOC113062471	LOC113062471	uncharacterized LOC113062471, transcript variant X2	22.294	4.47855624066	4.25496335831E-5	0.00214377935991	yes	up	0.91	4.52	6.35	0	0.2	0.68	3.92666666667	0.293333333333
gene-LOC113062508	LOC113062508	transmembrane protein 79-like	0.417	-1.26026037597	0.000102422547711	0.00437726868786	yes	down	5.33	3.09	2.62	11.35	6.32	7.79	3.68	8.48666666667
gene-LOC113062581	LOC113062581	endothelin-1-like	2.855	1.51349507798	0.00207830788677	0.0432126733067	yes	up	7.53	2.77	2.58	1.58	0.86	1.84	4.29333333333	1.42666666667
gene-LOC113062673	LOC113062673	costars family protein ABRACL-like	0.020	-5.65861366514	0.000218837623817	0.00797214939038	yes	down	0.09	0	0	2.81	0.9	1	0.03	1.57
gene-LOC113062840	LOC113062840	protein enabled homolog, transcript variant X1	0.465	-1.10402894045	0.00214157024068	0.0441879342573	yes	down	1.08	0.64	0.65	1.55	1.11	1.45	0.79	1.37
gene-LOC113062856	LOC113062856	splicing factor 3B subunit 6	0.429	-1.22004936865	0.000396214985523	0.012724544751	yes	down	16.53	24.13	21.5	46.14	65.86	30.49	20.72	47.4966666667
gene-LOC113062963	LOC113062963	prostaglandin G/H synthase 2-like	2.470	1.30442860835	2.45930747211E-12	8.57517575237E-10	yes	up	25.37	21.05	26.24	10.05	9.13	9.72	24.22	9.63333333333
gene-LOC113063018	LOC113063018	uncharacterized protein C14orf132-like	7.543	2.91513738819	4.15812731885E-5	0.00210707226789	yes	up	1.59	17.4	24.25	1.05	0.84	1.44	14.4133333333	1.11
gene-LOC113063022	LOC113063022	alpha-1-antitrypsin homolog	4.513	2.17409265447	3.2714616929E-5	0.00171513601451	yes	up	3.31	5.1	2	0.58	0.91	0.76	3.47	0.75
gene-LOC113063107	LOC113063107	signal recognition particle 9 kDa protein-like	0.310	-1.690430683	0.000921247375025	0.0240251864613	yes	down	3.34	1.31	1.4	7.87	5.95	5.42	2.01666666667	6.41333333333
gene-LOC113063115	LOC113063115	Krueppel-like factor 11	0.342	-1.54964393478	6.87384793034E-7	6.77128044202E-5	yes	down	2.47	1.36	1.74	5.67	4.17	5.87	1.85666666667	5.23666666667
gene-LOC113063119	LOC113063119	suppressor of cytokine signaling 2-like, transcript variant X3	0.221	-2.17956824346	0.00133908796291	0.0316128374867	yes	down	0.06	0.34	0.15	0.94	0.74	0.58	0.183333333333	0.753333333333
gene-LOC113063284	LOC113063284	transmembrane protein 205-like	0.326	-1.6185794742	4.47278290619E-5	0.00222057324121	yes	down	0.76	0.86	0.85	1.58	2.47	3.39	0.823333333333	2.48
gene-LOC113063293	LOC113063293	disabled homolog 1-like, transcript variant X1	5.850	2.54844268799	6.04392865192E-8	8.11980765629E-6	yes	up	11.46	18.22	15.49	2.13	2.55	2.35	15.0566666667	2.34333333333
gene-LOC113063341	LOC113063341	uncharacterized LOC113063341, transcript variant X1	22.999	4.52348421408	0.000128559737407	0.00520566221498	yes	up	0.13	1.65	2.04	0	0.12	0.04	1.27333333333	0.0533333333333
gene-LOC113063352	LOC113063352	neuronal-specific septin-3-like, transcript variant X1	0.424	-1.23843593558	0.00125036406521	0.0301170476102	yes	down	1.56	1.44	2.11	2.51	4.4	4.74	1.70333333333	3.88333333333
gene-LOC113063356	LOC113063356	creatine kinase B-type-like	0.484	-1.04784377108	0.000419718648421	0.0132375585784	yes	down	30.64	20.97	23.47	70.54	50.02	29.66	25.0266666667	50.0733333333
gene-LOC113063361	LOC113063361	reticulon-1-A-like, transcript variant X1	0.236	-2.08090124441	5.35599361188E-9	9.22785189586E-7	yes	down	2.14	1.63	3.04	9.34	5.33	4.68	2.27	6.45
gene-LOC113063396	LOC113063396	serine-threonine kinase receptor-associated protein-like	0.223	-2.16466137204	0.00144639365279	0.0333749258097	yes	down	0.72	0.16	0.4	0.94	1.65	2.77	0.426666666667	1.78666666667
gene-LOC113063418	LOC113063418	L-lactate dehydrogenase B-A chain-like	0.474	-1.07790799102	2.0480054119E-6	0.000174374166214	yes	down	30.61	43.16	43.59	88.38	75.25	81.71	39.12	81.78
gene-LOC113063456	LOC113063456	E3 SUMO-protein ligase RanBP2-like, transcript variant X1	2.583	1.36932499396	0.000300698244805	0.0102808378889	yes	up	7.63	2.65	3.46	1.75	1.82	1.39	4.58	1.65333333333
gene-LOC113063474	LOC113063474	gap junction beta-7 protein-like, transcript variant X2	0.429	-1.22061705062	0.000304244155837	0.0103715916508	yes	down	1.4	1.02	1.24	3.61	2.61	2.04	1.22	2.75333333333
gene-LOC113063507	LOC113063507	collagen alpha-1(X) chain-like	0.479	-1.06173107994	0.000396791239332	0.012724544751	yes	down	18.32	18.19	27.14	50.78	24.8	56.52	21.2166666667	44.0333333333
gene-LOC113063932	LOC113063932	uncharacterized LOC113063932	0.215	-2.21584651378	9.98347234739E-9	1.61255100776E-6	yes	down	5.88	2.43	5.56	12.59	30.03	17.58	4.62333333333	20.0666666667
gene-LOC113064011	LOC113064011	teneurin-2-like, transcript variant X1	0.092	-3.44573939308	7.60391709285E-11	2.04951223041E-8	yes	down	2.96	1.13	1.23	15.4	32.48	8.83	1.77333333333	18.9033333333
gene-LOC113064049	LOC113064049	forkhead box protein I1-ema-like	0.476	-1.06962544206	6.3531890067E-7	6.38936693205E-5	yes	down	17.64	18.79	14.84	41.28	33.99	29.95	17.09	35.0733333333
gene-LOC113064085	LOC113064085	complement factor B-like	3.243	1.69739236045	3.89335513186E-8	5.43017982106E-6	yes	up	27.81	51.63	48.99	13.2	15.11	10.71	42.81	13.0066666667
gene-LOC113064103	LOC113064103	stromelysin-3-like	2.220	1.15046752053	2.49471658729E-5	0.00137865256032	yes	up	17.91	23.2	16.8	9.74	9.55	6.1	19.3033333333	8.46333333333
gene-LOC113064134	LOC113064134	dual specificity testis-specific protein kinase 2-like	0.407	-1.29828038841	1.1528119845E-5	0.000737229137219	yes	down	13.14	7.62	10.29	17.09	32.12	22.87	10.35	24.0266666667
gene-LOC113064154	LOC113064154	-	0.450	-1.15207909068	0.000406978608136	0.0129169280701	yes	down	9.69	4.42	5.39	9.39	12.57	22.64	6.5	14.8666666667
gene-LOC113064170	LOC113064170	fatty acid synthase-like	0.490	-1.02965736644	0.00107965040701	0.0271174365574	yes	down	1.22	0.98	1.26	2.61	1.27	3.05	1.15333333333	2.31
gene-LOC113064235	LOC113064235	leukemia inhibitory factor receptor-like, transcript variant X1	2.292	1.19656408732	8.18047031597E-6	0.00055463083775	yes	up	8.03	7.31	6.62	2.64	3.86	2.53	7.32	3.01
gene-LOC113064279	LOC113064279	-	11.540	3.52862724452	1.82252029303E-18	1.66813763654E-15	yes	up	60.27	196.13	168.31	9.72	5.95	24.36	141.57	13.3433333333
gene-LOC113064299	LOC113064299	lysophosphatidic acid receptor 6-like	2.272	1.18408442738	0.00162638526718	0.0363077288253	yes	up	1.38	1.12	1.15	0.61	0.38	0.57	1.21666666667	0.52
gene-LOC113064305	LOC113064305	zinc finger and BTB domain-containing protein 16-A, transcript variant X1	0.317	-1.65854439682	0.000654142473439	0.0184461459744	yes	down	0.56	0.42	0.45	0.78	0.91	2.57	0.476666666667	1.42
gene-LOC113064335	LOC113064335	magnesium transporter NIPA2-like	0.361	-1.46937765668	1.16182917072E-5	0.000741915738174	yes	down	2.42	1.59	1.43	4.52	5.6	4.27	1.81333333333	4.79666666667
gene-LOC113064403	LOC113064403	electrogenic sodium bicarbonate cotransporter 1-like, transcript variant X1	0.485	-1.04349456795	6.88651097698E-6	0.000482539032317	yes	down	2.28	1.58	1.73	3.38	3.72	3.72	1.86333333333	3.60666666667
gene-LOC113064418	LOC113064418	60S ribosomal protein L35-like	0.484	-1.04647220518	2.91518631628E-10	6.8857954634E-8	yes	down	1058.92	1386.29	1159.92	2543.37	2403.49	2678.83	1201.71	2541.89666667
gene-LOC113064424	LOC113064424	uncharacterized LOC113064424	0.034	-4.8818658104	0.000185559570416	0.0070011862781	yes	down	0	0.04	0.08	1.99	0.82	0.11	0.04	0.973333333333
gene-LOC113064425	LOC113064425	urokinase plasminogen activator surface receptor-like, transcript variant X1	0.248	-2.0136608926	2.40239442789E-7	2.7630051517E-5	yes	down	7.07	3.74	6.3	19.09	19.2	16.02	5.70333333333	18.1033333333
gene-LOC113064462	LOC113064462	semaphorin-4D-like, transcript variant X1	0.423	-1.24261634059	6.10853071344E-7	6.16947559458E-5	yes	down	3.99	3.83	4.2	9.25	12.56	8.6	4.00666666667	10.1366666667
gene-LOC113064581	LOC113064581	interferon-induced protein 44-like	7.307	2.86921844885	1.66005980983E-12	6.00210481421E-10	yes	up	86.85	20.44	30	6.9	6.27	5.13	45.7633333333	6.1
gene-LOC113064594	LOC113064594	uncharacterized LOC113064594	8.286	3.05065306305	1.02278175319E-8	1.63995961842E-6	yes	up	10.95	4.45	3.16	1.09	0.54	0.5	6.18666666667	0.71
gene-LOC113064607	LOC113064607	mast cell protease 1A-like	2.625	1.39236118529	0.00101024482766	0.0257194626602	yes	up	14.31	26.17	50.97	11.36	9.31	14.94	30.4833333333	11.87
gene-LOC113064657	LOC113064657	GTPase IMAP family member 8-like	2.375	1.2476749802	0.000936904298104	0.0242843383085	yes	up	3.47	5.4	4.49	2.68	2.46	1.44	4.45333333333	2.19333333333
gene-LOC113064658	LOC113064658	uncharacterized LOC113064658	0.029	-5.11637329233	0.00214352308886	0.0441879342573	yes	down	0	0.01	0	0.24	0.05	0.27	0.00333333333333	0.186666666667
gene-LOC113064692	LOC113064692	SLAM family member 5-like	2.133	1.09261196227	1.506345719E-5	0.000924298782382	yes	up	12.27	6.53	9.53	5.5	4.49	4.44	9.44333333333	4.81
gene-LOC113064765	LOC113064765	keratin, type I cytoskeletal 19-like	3.606	1.85045321448	0.00108966817438	0.0272628027183	yes	up	0.66	1.87	2.48	0.52	0.48	0.39	1.67	0.463333333333
gene-LOC113064769	LOC113064769	ras-related protein M-Ras-like	2.138	1.09625776165	0.000483078208488	0.0146512595748	yes	up	2.61	2.32	3.26	1.34	0.99	1.41	2.73	1.24666666667
gene-LOC113064795	LOC113064795	opioid growth factor receptor-like, transcript variant X1	0.424	-1.23677032681	1.04068658593E-5	0.000676353912222	yes	down	6.04	5.03	6.15	11.96	13.92	16.12	5.74	14
gene-LOC113064859	LOC113064859	uncharacterized LOC113064859	0.014	-6.14568186798	0.000188541565266	0.00708822329376	yes	down	0	0	0	0.64	0.33	0.28	0	0.416666666667
gene-LOC113064875	LOC113064875	interferon-induced protein 44-like	3.635	1.86198182358	0.00131314067804	0.0311821874613	yes	up	9.63	1.84	2.89	1.26	1.61	0.72	4.78666666667	1.19666666667
gene-LOC113064876	LOC113064876	-	3.377	1.75591474527	1.3768274628E-9	2.72475395274E-7	yes	up	35.8	18.43	29.29	6.31	6.7	10.84	27.84	7.95
gene-LOC113064905	LOC113064905	F-box only protein 7-like, transcript variant X1	2.003	1.00233554101	6.78811991483E-7	6.71687523284E-5	yes	up	36.29	27.94	35.99	17.11	16.8	14.11	33.4066666667	16.0066666667
gene-LOC113064953	LOC113064953	sialoadhesin-like	3.201	1.67834402979	0.000924702397956	0.0240817280094	yes	up	1.86	2.14	1.78	0.72	0.68	0.35	1.92666666667	0.583333333333
gene-LOC113064971	LOC113064971	complement factor H-like, transcript variant X1	2.158	1.10970126066	7.46029821407E-5	0.00344286493421	yes	up	69.94	50.72	66.89	30.54	35.88	16.74	62.5166666667	27.72
gene-LOC113065004	LOC113065004	zinc-binding protein A33-like	7.772	2.95833824794	1.58710518942E-5	0.000961763853683	yes	up	0.71	1.05	1.01	0.18	0.03	0.16	0.923333333333	0.123333333333
gene-LOC113065036	LOC113065036	CD276 antigen homolog	0.305	-1.71395016937	7.86323893486E-5	0.00359109708279	yes	down	2.06	1.75	1.25	5.78	6.18	3.55	1.68666666667	5.17
gene-LOC113065047	LOC113065047	CD276 antigen homolog, transcript variant X1	0.392	-1.35231988826	0.000544755918649	0.0160471284158	yes	down	25.15	11.91	13.51	18.96	30.05	33.82	16.8566666667	27.61
gene-LOC113065050	LOC113065050	uncharacterized LOC113065050	0.181	-2.46646729112	5.23389104362E-8	7.09709163921E-6	yes	down	0.4	1.04	0.52	5.27	2.49	3.15	0.653333333333	3.63666666667
gene-LOC113065059	LOC113065059	MAPK regulated corepressor interacting protein 2-like	0.481	-1.05539433116	1.01633150174E-5	0.00066346966118	yes	down	9.84	8.07	8.44	19.93	18.54	14.83	8.78333333333	17.7666666667
gene-LOC113065093	LOC113065093	protein SSUH2 homolog, transcript variant X1	4.368	2.12691204538	5.21010942645E-20	6.02370914584E-17	yes	up	50.23	41.28	62.12	14.15	9.88	10.39	51.21	11.4733333333
gene-LOC113065167	LOC113065167	5-hydroxytryptamine receptor 3A-like	0.348	-1.52095191791	1.96831637136E-6	0.00016989393214	yes	down	3.86	5.76	6.34	12.88	16.73	12.79	5.32	14.1333333333
gene-LOC113065171	LOC113065171	receptor-transporting protein 3-like	6.965	2.80007836298	9.37457356918E-18	7.48840936706E-15	yes	up	49.94	64.4	112.14	11.26	9.84	11.44	75.4933333333	10.8466666667
gene-LOC113065423	LOC113065423	uncharacterized LOC113065423, transcript variant X1	2.524	1.33577737181	0.000967039341188	0.0248431604224	yes	up	18.5	15.81	12.24	3.28	4.49	10.3	15.5166666667	6.02333333333
gene-LOC113065587	LOC113065587	targeting protein for Xklp2-like, transcript variant X1	3.748	1.90619501527	2.36517139233E-5	0.00131533468292	yes	up	5.78	11.6	11.52	1.13	2.4	4.22	9.63333333333	2.58333333333
gene-LOC113065615	LOC113065615	nuclear receptor subfamily 4 group A member 1-like, transcript variant X1	3.148	1.65446079328	4.38944749008E-5	0.00218894422281	yes	up	5.69	11.55	12.46	3.45	4.01	1.72	9.9	3.06
gene-LOC113065663	LOC113065663	G0/G1 switch protein 2-like	0.096	-3.38417207014	0.00185156459814	0.0396233020238	yes	down	0	0.28	0.41	1.87	4.41	0.91	0.23	2.39666666667
gene-LOC113065698	LOC113065698	pleckstrin homology domain-containing family G member 5-like	2.947	1.55930293587	1.1536155075E-9	2.33561952565E-7	yes	up	10.79	7.09	8.38	4	3.01	2.26	8.75333333333	3.09
gene-LOC113065733	LOC113065733	testis development-related protein-like	0.367	-1.44786515929	0.00122820409894	0.029795648196	yes	down	1.47	0.48	0.68	2.67	2.37	1.66	0.876666666667	2.23333333333
gene-LOC113065776	LOC113065776	proteasome subunit beta type-6-like	0.007	-7.21918929953	5.8884752207E-7	5.99500848537E-5	yes	down	0	0	0	4.16	2.21	1.5	0	2.62333333333
gene-LOC113065803	LOC113065803	complement factor I-like	2.096	1.06741172218	4.73441655681E-6	0.000351354488187	yes	up	21.84	20.66	25.84	11.16	11.93	8.78	22.78	10.6233333333
gene-LOC113065835	LOC113065835	myosin regulatory light polypeptide 9-like, transcript variant X2	0.269	-1.89581995817	1.81094349834E-6	0.000158806370571	yes	down	2.97	4.23	3.72	11.21	16.66	11.98	3.64	13.2833333333
gene-LOC113065871	LOC113065871	kinesin-like protein KIF1C	0.269	-1.89497530314	9.59836180575E-8	1.22585589411E-5	yes	down	1.13	1.15	1.18	3.05	3.53	6.56	1.15333333333	4.38
gene-LOC113065899	LOC113065899	-	2.676	1.42025701697	0.00113358543454	0.0280106538138	yes	up	12.84	11.52	15	6.05	6.21	2.07	13.12	4.77666666667
gene-LOC113065937	LOC113065937	GTPase IMAP family member 8-like, transcript variant X4	3.907	1.96612360234	0.00105680642598	0.0267298408285	yes	up	3.26	16.47	18.51	3.18	2.3	3.38	12.7466666667	2.95333333333
gene-LOC113065938	LOC113065938	uncharacterized LOC113065938	0.158	-2.66257189544	0.00130249271258	0.0310492212884	yes	down	0.13	0.51	0.53	1.02	4.34	2.16	0.39	2.50666666667
gene-LOC113065944	LOC113065944	eotaxin-like	2.473	1.30643404623	0.00163081397324	0.0363661219949	yes	up	20.88	17.99	10.18	7.78	5.19	7.1	16.35	6.69
gene-LOC113065965	LOC113065965	coagulation factor XIII A chain-like	0.026	-5.25581498614	1.77599154498E-9	3.40726692303E-7	yes	down	0	0.03	0.11	2.21	1.62	1.01	0.0466666666667	1.61333333333
gene-LOC113066049	LOC113066049	arachidonate 5-lipoxygenase-like	3.118	1.64082889611	0.000372942758751	0.0121279549689	yes	up	1.52	2.91	3.58	0.67	1.03	0.83	2.67	0.843333333333
gene-LOC113066051	LOC113066051	coagulation factor XIII A chain-like, transcript variant X2	0.001	-10.7039763883	2.0869466898E-17	1.60855992754E-14	yes	down	0	0	0	9.59	4.76	2.91	0	5.75333333333
gene-LOC113066067	LOC113066067	suppressor of cytokine signaling 6-like	57.953	5.85681078979	0.000868187515545	0.02292675913	yes	up	0.34	0.32	0.05	0	0	0	0.236666666667	0
gene-LOC113066108	LOC113066108	DNA topoisomerase 2-binding protein 1-A-like, transcript variant X1	2.383	1.25294995599	6.25392751157E-5	0.00296397034836	yes	up	1.79	1.62	1.62	0.67	0.8	0.55	1.67666666667	0.673333333333
gene-LOC113066245	LOC113066245	uncharacterized LOC113066245, transcript variant X1	0.078	-3.68906072844	2.55954386977E-5	0.00140388265137	yes	down	0.07	0.07	0.04	0.06	0.3	1.59	0.06	0.65
gene-LOC113066246	LOC113066246	ankyrin repeat domain-containing protein 33B-like, transcript variant X1	3.044	1.60604727799	2.13390076001E-5	0.00121596363152	yes	up	1.6	1.35	1.52	0.45	0.4	0.59	1.49	0.48
gene-LOC113066272	LOC113066272	-	0.015	-6.04565667214	0.000397988674529	0.0127277550609	yes	down	0	0	0	0.58	0.15	0.73	0	0.486666666667
gene-LOC113066525	LOC113066525	transmembrane protein 258	2.809	1.49020488907	0.00247713647655	0.0492000515193	yes	up	164.48	170.13	94.74	46.71	94.48	21.51	143.116666667	54.2333333333
gene-LOC113066542	LOC113066542	beta-1,4 N-acetylgalactosaminyltransferase 2-like, transcript variant X2	3.510	1.81165271419	6.44372299056E-7	6.46343666364E-5	yes	up	9.55	21.1	20.98	4.92	3.12	6.41	17.21	4.81666666667
gene-LOC113066549	LOC113066549	N-acylneuraminate cytidylyltransferase B-like	0.044	-4.50428742969	5.2836646005E-10	1.18434959469E-7	yes	down	0	0.12	0.12	2.59	1.77	1.2	0.08	1.85333333333
gene-LOC113066551	LOC113066551	sialic acid synthase-like, transcript variant X2	0.036	-4.8038588667	7.08235461063E-34	7.77890418659E-30	yes	down	0.96	0.7	0.54	13.49	17.25	28.81	0.733333333333	19.85
gene-LOC113066552	LOC113066552	N-acylneuraminate cytidylyltransferase B-like, transcript variant X1	0.016	-5.97639309263	2.08519006199E-5	0.00119440339222	yes	down	0	0.03	0.23	0.98	11.77	41.31	0.0866666666667	18.02
gene-LOC113066554	LOC113066554	N-acylneuraminate cytidylyltransferase B-like, transcript variant X1	0.022	-5.48905325119	1.17116481039E-6	0.00010924406535	yes	down	0	0.03	0.1	0.34	5.31	5.16	0.0433333333333	3.60333333333
gene-LOC113066555	LOC113066555	sialic acid synthase-like	0.029	-5.11026204465	3.76315415782E-10	8.7476409931E-8	yes	down	0.19	0.96	0.97	11.81	29.35	33.49	0.706666666667	24.8833333333
gene-LOC113066559	LOC113066559	beta-1,4 N-acetylgalactosaminyltransferase 2-like	2.889	1.53049573506	0.00117676872528	0.0287542587189	yes	up	4.19	17.89	15.39	2.95	3.76	3.9	12.49	3.53666666667
gene-LOC113066571	LOC113066571	inner centromere protein-like, transcript variant X1	3.586	1.84247964606	8.4500620408E-7	8.21338552435E-5	yes	up	3.7	7.48	6.1	2.02	1.1	1.74	5.76	1.62
gene-LOC113066572	LOC113066572	haloacid dehalogenase-like hydrolase domain-containing 5	3.203	1.67963402452	1.07604355533E-7	1.34686317834E-5	yes	up	8.93	11.21	18.21	4.46	3.78	3.59	12.7833333333	3.94333333333
gene-LOC113066615	LOC113066615	MIP18 family protein FAM96A-like	0.471	-1.08755716529	8.98100085132E-5	0.00399363655265	yes	down	6.17	8.59	7.8	17.1	16.05	14.2	7.52	15.7833333333
gene-LOC113066635	LOC113066635	sialic acid synthase-like	0.058	-4.09886359251	0.00162263260974	0.0362423696371	yes	down	0.09	0.08	0	0.09	1.52	1.77	0.0566666666667	1.12666666667
gene-LOC113066715	LOC113066715	ammonium transporter Rh type C-like 2	0.412	-1.27933856784	0.000188604111404	0.00708822329376	yes	down	50.76	90.8	54.71	249.94	118.55	103.81	65.4233333333	157.433333333
gene-LOC113066753	LOC113066753	carboxypeptidase A1-like	3.013	1.5912337556	0.000938628148147	0.0243146751537	yes	up	7.11	32.43	22.91	6.38	7.65	8.14	20.8166666667	7.39
gene-LOC113066790	LOC113066790	olfactomedin-4-like	2.446	1.29018253801	0.00110919220998	0.0275629245211	yes	up	65.88	149.07	131.6	56.41	51.14	23.2	115.516666667	43.5833333333
gene-LOC113066791	LOC113066791	olfactomedin-4-like	2.671	1.41738064897	0.000162204691748	0.00626763494043	yes	up	127.82	253.58	230.54	88.63	98.06	38.79	203.98	75.16
gene-LOC113066794	LOC113066794	E3 ubiquitin-protein ligase znrf1	4.281	2.09800941323	2.78155309372E-5	0.00150498465049	yes	up	1.21	1.49	1.24	0.28	0.29	0.33	1.31333333333	0.3
gene-LOC113066824	LOC113066824	class I histocompatibility antigen, F10 alpha chain-like, transcript variant X2	0.001	-10.1420436769	0.000297826506339	0.0101985266793	yes	down	0	0	0	5.8	3.45	0.02	0	3.09
gene-LOC113066826	LOC113066826	uncharacterized LOC113066826	0.006	-7.31264955121	6.51157161278E-6	0.00046141836651	yes	down	0	0	0	1.6	0.96	0.07	0	0.876666666667
gene-LOC113066934	LOC113066934	treslin-like	2.082	1.05826297374	0.000392071433305	0.0126284943921	yes	up	1.53	1.62	1.17	0.66	0.63	0.73	1.44	0.673333333333
gene-LOC113067037	LOC113067037	probable phospholipid-transporting ATPase IM, transcript variant X1	2.402	1.26429449133	6.2038373202E-6	0.000444027906063	yes	up	3.28	3.77	2.54	1.17	1.25	1.48	3.19666666667	1.3
gene-LOC113067046	LOC113067046	membrane-spanning 4-domains subfamily A member 5-like, transcript variant X1	0.396	-1.33466844623	0.000709072719763	0.0196297421992	yes	down	13.05	5.35	4.29	28.45	14.83	15.18	7.56333333333	19.4866666667
gene-LOC113067061	LOC113067061	membrane-spanning 4-domains subfamily A member 5-like	0.434	-1.20383881452	0.000294257985597	0.0101078423293	yes	down	4.26	3.94	2.06	7.87	7.15	8.17	3.42	7.73
gene-LOC113067100	LOC113067100	pleckstrin homology-like domain family A member 2	2.798	1.48434032277	0.000258314404329	0.0090862970695	yes	up	154.55	243.3	291.72	49.73	135.94	53.43	229.856666667	79.7
gene-LOC113067120	LOC113067120	interferon regulatory factor 7-like	5.805	2.53733234567	6.93690269722E-13	2.67338493947E-10	yes	up	12.16	22.14	18.2	3.97	3.02	1.96	17.5	2.98333333333
gene-LOC113067122	LOC113067122	NLR family CARD domain-containing protein 3-like	0.298	-1.74446941635	0.000528906867631	0.0156900704406	yes	down	1.37	0.95	0.49	4.87	2.39	1.41	0.936666666667	2.89
gene-LOC113067123	LOC113067123	NLR family CARD domain-containing protein 3-like	0.448	-1.1577559851	7.59530681265E-5	0.00349782190259	yes	down	6.8	8.27	4.86	13.9	13.28	8.27	6.64333333333	11.8166666667
gene-LOC113067143	LOC113067143	GTPase IMAP family member 8-like, transcript variant X1	0.015	-6.04124038336	1.27223207932E-34	1.86314147242E-30	yes	down	0.05	0.09	0.18	7.69	4.91	7.47	0.106666666667	6.69
gene-LOC113067212	LOC113067212	estradiol 17-beta-dehydrogenase 2-like	0.123	-3.02229167678	0.000227384133094	0.00822078576734	yes	down	0.08	0.08	0.08	0.72	0.56	0.56	0.08	0.613333333333
gene-LOC113067221	LOC113067221	NLR family CARD domain-containing protein 3-like	0.469	-1.09340455294	0.000105212797876	0.0044661053738	yes	down	3.96	2.67	1.78	5.81	5.05	6.3	2.80333333333	5.72
gene-LOC113067224	LOC113067224	immunoglobulin kappa variable 3-15-like	6.561	2.71393056673	0.0018830697004	0.040043942022	yes	up	11.86	10.67	3.45	1.74	2.03	0.42	8.66	1.39666666667
gene-LOC113067283	LOC113067283	putative nuclease HARBI1	0.028	-5.13760918398	5.3530254579E-6	0.0003906641536	yes	down	0	0	0.12	2.33	1.76	0.95	0.04	1.68
gene-LOC113067359	LOC113067359	interferon-induced very large GTPase 1-like	2.659	1.41101582459	0.00109287167216	0.0272963183882	yes	up	0.84	0.75	0.49	0.29	0.21	0.27	0.693333333333	0.256666666667
gene-LOC113067431	LOC113067431	H-2 class I histocompatibility antigen, Q10 alpha chain-like	2.788	1.47942306733	0.000107371107895	0.00453580985986	yes	up	10.53	26.87	20.2	6.72	5.2	9.03	19.2	6.98333333333
gene-LOC113067457	LOC113067457	CD9 antigen-like	3.631	1.86034160484	1.17733529267E-7	1.46529883139E-5	yes	up	37.23	85.69	68.8	19.69	11.19	22.6	63.9066666667	17.8266666667
gene-LOC113067544	LOC113067544	transforming growth factor beta receptor type 3-like	2.596	1.37650884889	0.000223328569807	0.00809047183982	yes	up	10.23	5.6	8.73	3.81	3.18	2.11	8.18666666667	3.03333333333
gene-LOC113067580	LOC113067580	sterile alpha motif domain-containing protein 9-like	0.107	-3.22009753733	2.74391092797E-8	3.99791964731E-6	yes	down	0.2	0.18	0.15	3.16	1.19	0.45	0.176666666667	1.6
gene-LOC113067681	LOC113067681	tripartite motif-containing protein 35-like	0.425	-1.23436761292	1.18000623113E-5	0.000751339039977	yes	down	10.8	9.06	7.5	20.01	26.9	14.39	9.12	20.4333333333
gene-LOC113067685	LOC113067685	C-factor-like	2.157	1.10887677607	0.00236792228746	0.0475684946398	yes	up	11.37	8.78	14.71	3.72	6.8	5.16	11.62	5.22666666667
gene-LOC113067726	LOC113067726	ral guanine nucleotide dissociation stimulator-like 1, transcript variant X1	0.351	-1.51245008655	8.81636750368E-7	8.5129294485E-5	yes	down	1.89	1.01	1.62	4.38	3.93	3.79	1.50666666667	4.03333333333
gene-LOC113067728	LOC113067728	serine/threonine-protein kinase/endoribonuclease ire-1-like	2.515	1.33067048864	0.0003257152254	0.0109236432922	yes	up	4.22	5.73	5.09	1.56	1.36	3.08	5.01333333333	2
gene-LOC113067740	LOC113067740	cyclin-F-like	2.999	1.58451341429	0.00114759235501	0.02826139155	yes	up	0.64	1.17	0.86	0.28	0.28	0.33	0.89	0.296666666667
gene-LOC113067762	LOC113067762	uncharacterized LOC113067762	0.065	-3.95311208016	0.000102349768864	0.00437726868786	yes	down	0.03	0	0.02	0.33	0.08	0.39	0.0166666666667	0.266666666667
gene-LOC113067764	LOC113067764	uncharacterized LOC113067764	0.085	-3.56459206305	1.08444975825E-6	0.000101586813814	yes	down	0.3	0.08	0.19	3.98	1.18	0.79	0.19	1.98333333333
gene-LOC113067783	LOC113067783	somatostatin receptor type 5-like, transcript variant X2	0.425	-1.23365156719	1.94085710673E-5	0.00112296085531	yes	down	10.05	10.24	9.51	32.81	18.14	16.49	9.93333333333	22.48
gene-LOC113067784	LOC113067784	somatostatin receptor type 5-like	0.324	-1.62466170383	2.66882827321E-5	0.00145137595897	yes	down	0.95	1.01	1.04	2.37	3.56	2.98	1	2.97
gene-LOC113067808	LOC113067808	lipopolysaccharide-induced tumor necrosis factor-alpha factor homolog, transcript variant X2	8.941	3.16039529217	0.00165525123347	0.0367224458366	yes	up	0.31	0.64	1.18	0.1	0.1	0.04	0.71	0.08
gene-LOC113067834	LOC113067834	hepatic leukemia factor-like, transcript variant X1	0.363	-1.46392351668	2.13027400281E-8	3.16187358242E-6	yes	down	12.19	5.38	8.6	20.97	25.74	20.62	8.72333333333	22.4433333333
gene-LOC113067842	LOC113067842	hepatic leukemia factor-like, transcript variant X1	0.307	-1.70259360737	0.000640280233339	0.0181836275188	yes	down	0.44	0.96	0.66	2.39	2.21	2.01	0.686666666667	2.20333333333
gene-LOC113067861	LOC113067861	major histocompatibility complex class I-related gene protein-like, transcript variant X2	0.050	-4.32558659994	3.11152352792E-9	5.5939964023E-7	yes	down	1.88	0.85	9.25	17.72	36.83	21.19	3.99333333333	25.2466666667
gene-LOC113067862	LOC113067862	transcription factor jun-B-like	2.919	1.54528619347	0.000190251888566	0.00712576851855	yes	up	64.44	79.47	137.74	17.31	50.55	25.1	93.8833333333	30.9866666667
gene-LOC113067947	LOC113067947	uncharacterized LOC113067947	2.625	1.39249468606	0.000125952343129	0.00514274186154	yes	up	19.87	8.26	13.04	3.75	5.76	5.49	13.7233333333	5
gene-LOC113068003	LOC113068003	BCL2/adenovirus E1B 19 kDa protein-interacting protein 3-like	0.299	-1.74258778181	9.17732939915E-5	0.00404410019882	yes	down	0.71	0.76	1	3.15	2.71	2.19	0.823333333333	2.68333333333
gene-LOC113068030	LOC113068030	asialoglycoprotein receptor 1-like, transcript variant X1	2.837	1.5042021967	7.75553473089E-5	0.00355669794224	yes	up	3.53	6.06	5.52	1.54	1.59	2.04	5.03666666667	1.72333333333
gene-LOC113068061	LOC113068061	uncharacterized LOC113068061	0.106	-3.23422298219	0.00111937900007	0.0277532714384	yes	down	0.83	0.03	0	3.82	1.11	2.71	0.286666666667	2.54666666667
gene-LOC113068080	LOC113068080	C-C motif chemokine 19-like	4.989	2.31866563552	9.63946436458E-6	0.000639728440172	yes	up	6.35	10.77	8.5	2.64	1.26	1.25	8.54	1.71666666667
gene-LOC113068081	LOC113068081	C-C motif chemokine 21-like, transcript variant X3	5.536	2.46896629395	0.00012422168679	0.00509100334649	yes	up	15.13	7.25	2.43	2.26	1.19	0.86	8.27	1.43666666667
gene-LOC113068127	LOC113068127	metalloproteinase inhibitor 3-like	3.597	1.8467463758	8.82686799743E-15	5.00263910772E-12	yes	up	226.01	208.15	188.9	44.33	67.68	55.5	207.686666667	55.8366666667
gene-LOC113068128	LOC113068128	uncharacterized LOC113068128	2.412	1.27052120917	0.00123578138085	0.0298978028842	yes	up	102.1	203.68	233.96	56.25	114.04	49.57	179.913333333	73.2866666667
gene-LOC113068248	LOC113068248	uncharacterized LOC113068248, transcript variant X1	0.196	-2.35272077731	0.00225659185692	0.0458774209356	yes	down	0.4	0.15	0.19	0.91	1.17	1.64	0.246666666667	1.24
gene-LOC113068251	LOC113068251	granulins-like	0.131	-2.9287686673	3.49903483761E-35	7.68632982779E-31	yes	down	7.4	7.15	9.83	62.64	52.3	72.32	8.12666666667	62.42
gene-LOC113068343	LOC113068343	stathmin-like, transcript variant X1	2.369	1.24407860463	3.05709717577E-8	4.34661835987E-6	yes	up	68.92	96.29	83.63	35.62	35.02	33.65	82.9466666667	34.7633333333
gene-LOC113068355	LOC113068355	fish-egg lectin-like	6.558	2.71328463011	1.2294932379E-14	6.58738486757E-12	yes	up	29.73	16.12	21.72	1.94	3	4.89	22.5233333333	3.27666666667
gene-LOC113068425	LOC113068425	uncharacterized LOC113068425	0.019	-5.72049641931	0.00126208814643	0.0303335669801	yes	down	0	0.13	0	0.66	0.13	4.85	0.0433333333333	1.88
gene-LOC113068596	LOC113068596	CLOCK-interacting pacemaker-like, transcript variant X2	0.495	-1.01342856645	0.00150750269442	0.0344054197971	yes	down	3.32	4.8	4.82	8.14	9.77	7.56	4.31333333333	8.49
gene-LOC113068671	LOC113068671	beta-1,4-galactosyltransferase 5-like	0.484	-1.04575227259	5.90983806753E-8	7.96450385457E-6	yes	down	6.89	5.27	6.37	13.64	12.63	11.13	6.17666666667	12.4666666667
gene-LOC113068677	LOC113068677	serine/threonine-protein kinase Sgk2-like, transcript variant X1	0.424	-1.23793390424	4.38043672487E-7	4.6056489784E-5	yes	down	5.67	3.61	3.6	9.51	9.56	9.75	4.29333333333	9.60666666667
gene-LOC113068722	LOC113068722	E3 ubiquitin/ISG15 ligase TRIM25-like	0.275	-1.8608038907	0.00223445187259	0.0455749343409	yes	down	0.82	0.87	1.22	1.76	5.3	2.61	0.97	3.22333333333
gene-LOC113068755	LOC113068755	tripartite motif-containing protein 16-like	2.181	1.12482234081	0.000101144612028	0.00434771488934	yes	up	7.93	10.87	10.23	4.59	5.21	4.78	9.67666666667	4.86
gene-LOC113068770	LOC113068770	myosin-7	0.129	-2.95100057478	0.000334704141371	0.0111654455178	yes	down	0.09	0.01	0.28	1.83	0.75	0.36	0.126666666667	0.98
gene-LOC113068824	LOC113068824	uncharacterized LOC113068824	0.052	-4.2641833919	0.000958843731543	0.0247217373836	yes	down	0	0	0.15	0.92	0.46	1.45	0.05	0.943333333333
gene-LOC113069171	LOC113069171	uncharacterized LOC113069171	2.712	1.43913099664	0.000802498918099	0.0214679834667	yes	up	22.15	17.73	11.69	8.72	7.23	2.31	17.19	6.08666666667
gene-LOC113069181	LOC113069181	uncharacterized LOC113069181	2.721	1.44422104445	5.02756980026E-6	0.000370606126853	yes	up	16.65	14.95	10.71	5.8	5.36	3.25	14.1033333333	4.80333333333
gene-LOC113069338	LOC113069338	-	0.422	-1.24523367497	0.000570324343885	0.0165937945194	yes	down	5.02	3.42	5.04	7.33	13.83	9.41	4.49333333333	10.19
gene-LOC113069550	LOC113069550	testican-1-like, transcript variant X1	0.057	-4.12233986609	2.93872117417E-5	0.0015729049923	yes	down	0.03	0	0.03	0.61	0.09	0.34	0.02	0.346666666667
gene-LOC113069578	LOC113069578	early growth response protein 1-like	3.865	1.95059056735	1.62713191846E-9	3.16311565068E-7	yes	up	322.58	218.63	306.3	50.36	106.47	49.59	282.503333333	68.8066666667
gene-LOC113069586	LOC113069586	fructose-bisphosphate aldolase B-like	0.426	-1.23253438927	1.4337228408E-6	0.000130142932413	yes	down	27.97	24.52	30.58	81.51	65.48	43.53	27.69	63.5066666667
gene-LOC113069932	LOC113069932	uncharacterized LOC113069932, transcript variant X2	3.242	1.69705845361	1.95760927856E-5	0.00113016565104	yes	up	8.13	8.84	7.6	1.76	3.52	2.02	8.19	2.43333333333
gene-LOC113069966	LOC113069966	kynurenine 3-monooxygenase-like	0.246	-2.0224613334	0.00241818752151	0.0482912048046	yes	down	0.22	0.16	0.22	0.93	0.51	0.97	0.2	0.803333333333
gene-LOC113069970	LOC113069970	transcriptional and immune response regulator-like	2.595	1.37594846822	1.83894306983E-9	3.51270107955E-7	yes	up	31.35	30.36	30.9	9.97	11.72	13.42	30.87	11.7033333333
gene-LOC113070007	LOC113070007	ubiquitin-conjugating enzyme E2 G1-like	0.001	-9.58549401129	1.09747019551E-14	6.0270319462E-12	yes	down	0	0	0	3.33	3.96	4.9	0	4.06333333333
gene-LOC113070013	LOC113070013	asialoglycoprotein receptor 1-like, transcript variant X1	5.801	2.53619766822	0.000352821900331	0.0116396429291	yes	up	7.76	6.2	0.92	0.6	0.69	0.86	4.96	0.716666666667
gene-LOC113070138	LOC113070138	citron Rho-interacting kinase-like, transcript variant X1	2.089	1.06310880553	5.54501988962E-5	0.00268298352236	yes	up	3.21	3.91	2.91	1.72	1.13	1.86	3.34333333333	1.57
gene-LOC113070306	LOC113070306	uncharacterized LOC113070306, transcript variant X2	4.717	2.23774243688	3.33489417116E-11	9.51397665687E-9	yes	up	21.02	9.37	14.02	3.99	3.09	1.76	14.8033333333	2.94666666667
gene-LOC113070330	LOC113070330	uncharacterized LOC113070330	5.079	2.34452897671	0.0016314841911	0.0363661219949	yes	up	9.98	3.33	1.85	1.84	0.69	0.33	5.05333333333	0.953333333333
gene-LOC113070333	LOC113070333	galactose-specific lectin nattectin-like, transcript variant X1	0.021	-5.6052141847	0.00193723954093	0.0408596649022	yes	down	0	0	0	0.98	0.43	1.32	0	0.91
gene-LOC113070335	LOC113070335	galactose-specific lectin nattectin-like, transcript variant X1	0.017	-5.8961587463	0.000501815646868	0.0150798691036	yes	down	0	0	0	0.54	0.62	1	0	0.72
gene-LOC113070336	LOC113070336	galactose-specific lectin nattectin-like, transcript variant X1	0.058	-4.10522484459	3.61152442824E-6	0.000278855385291	yes	down	0.15	0.13	0.11	2.94	1.09	2.6	0.13	2.21
gene-LOC113070337	LOC113070337	galactose-specific lectin nattectin-like, transcript variant X1	0.055	-4.17634940014	6.35204134396E-5	0.0030007589721	yes	down	0.21	0	0.19	1.7	1.55	2.39	0.133333333333	1.88
gene-LOC113070348	LOC113070348	uncharacterized LOC113070348	0.010	-6.58260574895	2.93930668429E-5	0.0015729049923	yes	down	0	0	0	0.45	1.07	0.37	0	0.63
gene-LOC113070541	LOC113070541	uncharacterized LOC113070541, transcript variant X1	2.728	1.44773934605	6.88101691657E-5	0.00320583878274	yes	up	2.55	4.02	3.05	0.98	1.14	1.38	3.20666666667	1.16666666667
gene-LOC113070576	LOC113070576	poly [ADP-ribose] polymerase 12-like	3.484	1.80062087692	8.19311415297E-6	0.000554632168253	yes	up	5.01	4.96	6.38	1.9	1.93	0.69	5.45	1.50666666667
gene-LOC113070594	LOC113070594	CD276 antigen homolog, transcript variant X1	2.143	1.09974981837	0.00152188211071	0.0346050894508	yes	up	7.25	12.03	9.86	3.73	4.3	5.24	9.71333333333	4.42333333333
gene-LOC113070606	LOC113070606	uncharacterized LOC113070606, transcript variant X1	0.205	-2.28328269964	0.000144049963806	0.00572181633263	yes	down	0.62	5.88	2.63	7.4	9.96	29.26	3.04333333333	15.54
gene-LOC113070690	LOC113070690	PR domain zinc finger protein 12-like, transcript variant X1	105.329	6.71875555236	4.56172994978E-5	0.00225692616682	yes	up	0.11	0.71	1.46	0	0	0	0.76	0
gene-LOC113070743	LOC113070743	HLA class II histocompatibility antigen, DP alpha 1 chain-like	0.165	-2.60179551642	1.63861108215E-18	1.56501607137E-15	yes	down	17.81	8.25	8.01	83.43	56.53	60.05	11.3566666667	66.67
gene-LOC113070744	LOC113070744	H-2 class II histocompatibility antigen, I-E beta chain-like	0.249	-2.00547393883	2.91306475125E-7	3.23188350458E-5	yes	down	59.6	13.17	13.1	108.02	50.5	38.72	28.6233333333	65.7466666667
gene-LOC113070759	LOC113070759	dual specificity protein phosphatase 2-like	3.408	1.76875551802	1.2550093239E-7	1.54880841674E-5	yes	up	24.59	21.83	37.12	8.36	10.41	4.9	27.8466666667	7.89
gene-LOC113070778	LOC113070778	calcium-binding protein 1-like, transcript variant X1	8.856	3.14670856336	0.00185659378342	0.039653666155	yes	up	1.14	0.75	0.62	0.17	0.07	0.08	0.836666666667	0.106666666667
gene-LOC113071031	LOC113071031	-	3.342	1.7407653687	0.000130573291325	0.00528232687022	yes	up	1.57	1.73	1.74	0.66	0.34	0.5	1.68	0.5
gene-LOC113071036	LOC113071036	uncharacterized LOC113071036	59.572	5.89655620765	0.000373493193628	0.0121368712788	yes	up	2.24	3.09	2.97	0	0	0	2.76666666667	0
gene-LOC113071191	LOC113071191	-	0.133	-2.90609226175	2.47949017824E-5	0.00137196374674	yes	down	0.24	0.26	0.17	2.12	1.34	1.48	0.223333333333	1.64666666667
gene-LOC113071197	LOC113071197	lymphokine-activated killer T-cell-originated protein kinase homolog, transcript variant X1	6.914	2.78942165564	0.00031516117386	0.0106509930864	yes	up	3.71	4.42	4.23	1.35	0.42	0	4.12	0.59
gene-LOC113071204	LOC113071204	uncharacterized LOC113071204, transcript variant X1	0.161	-2.63578192967	0.00087460041093	0.023050206631	yes	down	0.11	0.5	0.88	2.18	2.21	1	0.496666666667	1.79666666667
gene-LOC113071255	LOC113071255	uncharacterized LOC113071255	4.433	2.14835106304	9.15772472439E-7	8.78461742449E-5	yes	up	4.06	5.78	7.63	1.29	0.85	1.39	5.82333333333	1.17666666667
gene-LOC113071297	LOC113071297	uncharacterized LOC113071297	2.858	1.51489486618	5.35148066618E-6	0.0003906641536	yes	up	7.41	10.9	10.48	3.15	2.22	3.21	9.59666666667	2.86
gene-LOC113071347	LOC113071347	NFX1-type zinc finger-containing protein 1-like	5.433	2.44171447016	6.243433623E-15	3.70674341612E-12	yes	up	8.62	5.36	11.1	1.16	1.79	1.12	8.36	1.35666666667
gene-LOC113071353	LOC113071353	-	2.964	1.56733419382	3.12310196779E-6	0.000246990970856	yes	up	3.72	4.26	7.08	2.41	1.28	1.36	5.02	1.68333333333
gene-LOC113071419	LOC113071419	uncharacterized LOC113071419	14.232	3.83102381131	1.93904930553E-5	0.00112296085531	yes	up	0.1	2.27	2.43	0.12	0.16	0.06	1.6	0.113333333333
gene-LOC113071476	LOC113071476	uncharacterized LOC113071476	2.499	1.32148390633	0.000116112744607	0.00480549877191	yes	up	9.9	6	5	2.79	2.49	2.61	6.96666666667	2.63
gene-LOC113071539	LOC113071539	interferon alpha-inducible protein 27-like protein 2A	4.351	2.12132723594	1.07360205607E-6	0.000101001354885	yes	up	41.48	98.68	180.52	31.09	25.21	18.01	106.893333333	24.77
gene-LOC113071727	LOC113071727	collagen alpha-1(X) chain-like	0.001	-9.81981162799	2.00554533049E-13	8.90016449999E-11	yes	down	0	0.01	0	3	1.07	7.6	0.00333333333333	3.89
gene-LOC113071732	LOC113071732	complement factor B-like	2.076	1.05389762726	0.000420754931437	0.0132512166005	yes	up	37.68	38.13	38.1	21.94	21.14	9.99	37.97	17.69
gene-LOC113071822	LOC113071822	uncharacterized LOC113071822, transcript variant X2	5.403	2.43387248054	0.000821122465487	0.0218643499085	yes	up	1.16	18.54	17.04	1.99	0.36	1.77	12.2466666667	1.37333333333
gene-LOC113071937	LOC113071937	C-C motif chemokine 19-like	4.225	2.07888304336	8.84299545298E-11	2.35459492261E-8	yes	up	34.6	65.07	51.37	14.95	9.29	11.89	50.3466666667	12.0433333333
gene-LOC113071953	LOC113071953	C-C motif chemokine 3-like	3.951	1.98237997813	9.79235660132E-12	3.16336319796E-9	yes	up	147.45	128.73	87.74	43.34	25.9	22.41	121.306666667	30.55
gene-LOC113072098	LOC113072098	CCAAT/enhancer-binding protein beta-like	2.513	1.32929653586	0.000260385960282	0.00913721787463	yes	up	231.15	385.02	535.62	101.19	210.34	136.41	383.93	149.313333333
gene-LOC113072300	LOC113072300	-	0.075	-3.74356800077	2.81351828373E-7	3.13728711364E-5	yes	down	0.7	0.96	0.78	19.34	8.28	5.27	0.813333333333	10.9633333333
gene-LOC113072311	LOC113072311	uncharacterized LOC113072311	2.458	1.29736994165	3.50264687321E-5	0.00181682748203	yes	up	55.47	106.9	138.02	68.62	44.57	43.84	100.13	52.3433333333
gene-LOC113072321	LOC113072321	CMP-N-acetylneuraminate-beta-galactosamide-alpha-2,3-sialyltransferase 1-like, transcript variant X1	0.019	-5.69133397821	4.71007403209E-6	0.000350139412057	yes	down	0	0.06	0	1.52	0.99	0.71	0.02	1.07333333333
gene-LOC113072329	LOC113072329	low-density lipoprotein receptor-like	0.468	-1.09687720623	0.00165929250757	0.0367638063146	yes	down	8.03	5.2	13.82	13.68	20.58	21.64	9.01666666667	18.6333333333
gene-LOC113072355	LOC113072355	stAR-related lipid transfer protein 13-like, transcript variant X1	0.372	-1.42520775149	1.54404746316E-5	0.000941798278785	yes	down	2.12	0.85	1.95	3.76	4.12	4.47	1.64	4.11666666667
gene-LOC113072361	LOC113072361	unconventional myosin-XVIIIa-like	0.311	-1.68388460344	1.29457514052E-11	4.12143943651E-9	yes	down	1.95	1.11	1.05	4.04	3.81	4.77	1.37	4.20666666667
gene-LOC113072375	LOC113072375	alkaline phosphatase-like	4.480	2.16364351377	0.000283648216108	0.00981244151691	yes	up	1.79	4.95	3.17	0.76	0.22	1.29	3.30333333333	0.756666666667
gene-LOC113072576	LOC113072576	CD276 antigen-like, transcript variant X1	2.130	1.09105064295	0.000459499221749	0.0142166470481	yes	up	4.93	4.79	4.94	2.11	2.02	2.6	4.88666666667	2.24333333333
gene-LOC113072579	LOC113072579	calcineurin B homologous protein 1	0.402	-1.31582123345	1.75253160077E-8	2.66421188056E-6	yes	down	10.87	13.49	12.14	39.83	25.77	25.12	12.1666666667	30.24
gene-LOC113072636	LOC113072636	Ig mu chain C region membrane-bound form-like	0.185	-2.43234954157	3.68417933475E-6	0.000282850949323	yes	down	1.17	1.27	0.37	6.12	4.94	2.56	0.936666666667	4.54
gene-LOC113072709	LOC113072709	granzyme M-like	4.729	2.24163818051	0.000988354322693	0.0253044049028	yes	up	2.52	3.11	3.29	0.29	0.72	4.34	2.97333333333	1.78333333333
gene-LOC113072731	LOC113072731	class I histocompatibility antigen, F10 alpha chain-like	3.096	1.63039108805	0.000463517824994	0.0142618625017	yes	up	46.66	11.31	13.81	7.15	9.79	4.34	23.9266666667	7.09333333333
gene-LOC113072750	LOC113072750	hydroxysteroid 11-beta-dehydrogenase 1-like protein	0.490	-1.028377768	0.000253141684581	0.00895453041094	yes	down	4.86	5.46	4.95	13.59	8.4	8.62	5.09	10.2033333333
gene-LOC113072760	LOC113072760	testis development-related protein-like	0.486	-1.03972913656	0.0017720023194	0.0385783696238	yes	down	2.28	1.49	1.62	3.61	4.4	2.54	1.79666666667	3.51666666667
gene-LOC113072781	LOC113072781	-	0.495	-1.01443305725	0.000223374660666	0.00809047183982	yes	down	3.03	3.34	2.85	5.83	5.27	6.4	3.07333333333	5.83333333333
gene-LOC113072799	LOC113072799	mast cell protease 1A-like	3.553	1.8289660693	0.00204180455775	0.0425342064675	yes	up	8.16	2.23	8.31	1.5	1.89	1.55	6.23333333333	1.64666666667
gene-LOC113072931	LOC113072931	uncharacterized LOC113072931	0.358	-1.48162472262	0.00124335881148	0.0299811888165	yes	down	1.41	0.49	0.92	2.77	2.9	1.77	0.94	2.48
gene-LOC113072980	LOC113072980	protein FAM111A-like, transcript variant X1	0.001	-9.52328115104	7.90673827402E-9	1.30102861173E-6	yes	down	0.04	0	0	11.91	1.05	12.95	0.0133333333333	8.63666666667
gene-LOC113072999	LOC113072999	deleted in malignant brain tumors 1 protein-like	0.462	-1.11425472191	0.00221849412889	0.0453336377018	yes	down	8.69	10	14.25	31.18	22.42	50.53	10.98	34.71
gene-LOC113073000	LOC113073000	uncharacterized LOC113073000, transcript variant X1	0.028	-5.14931918244	0.0016340969554	0.0364058902832	yes	down	0	0.02	0	0.4	0.1	0.35	0.00666666666667	0.283333333333
gene-LOC113073001	LOC113073001	uncharacterized LOC113073001	0.030	-5.07767790371	0.00242587337405	0.0484226809702	yes	down	0.03	0	0	0.53	0.1	0.21	0.01	0.28
gene-LOC113073006	LOC113073006	protein FAM111A-like, transcript variant X1	3.951	1.98212041904	1.96530958623E-6	0.00016989393214	yes	up	4.77	13.98	12.71	2.13	3.21	2.61	10.4866666667	2.65
gene-LOC113073026	LOC113073026	antigen WC1.1-like	0.323	-1.63243116078	0.000292140409058	0.0100586964981	yes	down	1.94	3.35	3.32	6.94	10.16	10.89	2.87	9.33
gene-LOC113073188	LOC113073188	uncharacterized LOC113073188	56.045	5.80851432143	0.000626449989208	0.0178833358193	yes	up	1.34	3.22	2.4	0	0	0	2.32	0
gene-LOC113073463	LOC113073463	transmembrane protease serine 9-like	0.374	-1.42081926433	6.62955622017E-10	1.43479272402E-7	yes	down	153.92	59.54	62.76	129.39	101.6	205.85	92.0733333333	145.613333333
gene-LOC113073483	LOC113073483	complement component 1 Q subcomponent-binding protein, mitochondrial-like, transcript variant X1	0.499	-1.0028110381	8.35023823794E-5	0.00377284020566	yes	down	9.35	7.37	8.06	20.25	11.84	16.73	8.26	16.2733333333
gene-LOC113073487	LOC113073487	hyaluronan mediated motility receptor-like, transcript variant X1	3.571	1.83645149134	0.000931719113962	0.0242213890845	yes	up	1.07	3.69	2.63	0.5	0.46	1.14	2.46333333333	0.7
gene-LOC113073583	LOC113073583	macrophage mannose receptor 1-like	0.235	-2.08837738566	6.97558013515E-10	1.49495189101E-7	yes	down	1.62	1.23	2.34	5.22	6.45	7.47	1.73	6.38
gene-LOC113073586	LOC113073586	macrophage mannose receptor 1-like	0.342	-1.54930830706	0.000406617458512	0.0129169280701	yes	down	7.01	0.83	9.3	8.89	22.54	27.31	5.71333333333	19.58
gene-LOC113073598	LOC113073598	urokinase plasminogen activator surface receptor-like	3.936	1.97683510372	8.71993817986E-5	0.00390521675835	yes	up	5.05	21.58	11.98	94.66	55.1	5.09	12.87	51.6166666667
gene-LOC113073786	LOC113073786	actin cytoskeleton-regulatory complex protein PAN1-like, transcript variant X1	2.844	1.50768195875	3.22239176994E-5	0.00169142843513	yes	up	29.86	13.81	20.96	4.49	10.67	6.14	21.5433333333	7.1
gene-LOC113074028	LOC113074028	uncharacterized LOC113074028, transcript variant X1	0.066	-3.912598926	5.57513572208E-9	9.53066197719E-7	yes	down	0.11	0.2	0.22	2.69	4.21	2.08	0.176666666667	2.99333333333
gene-LOC113074029	LOC113074029	P2X purinoceptor 7-like	0.020	-5.67993669845	0.00155980930998	0.0353058537993	yes	down	0	0	0	1.42	0.55	0.54	0	0.836666666667
gene-LOC113074140	LOC113074140	serine/threonine-protein kinase pim-1-like	2.334	1.22269386329	0.000200903985068	0.00741724006721	yes	up	41.57	69.98	93.08	23.08	34.39	29.05	68.21	28.84
gene-LOC113074202	LOC113074202	transcriptional enhancer factor TEF-1-like	0.206	-2.27942683316	0.00020601981525	0.00755532100435	yes	down	0.37	0.12	0.53	0.78	1.86	2.08	0.34	1.57333333333
gene-LOC113074214	LOC113074214	ubiquitin-fold modifier 1	0.010	-6.61999923196	1.79061677625E-5	0.00105454366552	yes	down	0	0	0	1.04	0.37	0.93	0	0.78
gene-LOC113074230	LOC113074230	peripheral myelin protein 22-like	2.675	1.41937227631	0.000185650794692	0.0070011862781	yes	up	12.7	15.85	16.62	7.87	5.82	2.95	15.0566666667	5.54666666667
gene-LOC113074355	LOC113074355	protein GPR108-like	0.487	-1.03788692523	5.90611559684E-6	0.000426074355717	yes	down	5.13	4.14	3.59	7.47	8.28	9.71	4.28666666667	8.48666666667
gene-LOC113074356	LOC113074356	-	0.267	-1.90706860709	0.00250461248003	0.0495412274434	yes	down	0.14	0.07	0.08	0.22	0.29	0.53	0.0966666666667	0.346666666667
gene-LOC113074480	LOC113074480	uncharacterized LOC113074480	2.370	1.24477844713	4.46956063157E-5	0.00222057324121	yes	up	33.23	30.27	44.86	17.76	17.1	9.97	36.12	14.9433333333
gene-LOC113074518	LOC113074518	uncharacterized LOC113074518	0.170	-2.55679759916	0.000460707833664	0.0142239901365	yes	down	0.95	0.29	0.39	3.51	3.57	2.24	0.543333333333	3.10666666667
gene-LOC113074560	LOC113074560	uncharacterized LOC113074560	2.137	1.09533380473	0.000715523305193	0.0197833863375	yes	up	31.37	56.94	50.42	26.1	23.46	14.05	46.2433333333	21.2033333333
gene-LOC113074573	LOC113074573	18S ribosomal RNA	0.327	-1.61390755379	1.70432158307E-8	2.62728647124E-6	yes	down	51.85	66.82	46.55	135.57	117.81	246.82	55.0733333333	166.733333333
gene-LOC113074574	LOC113074574	28S ribosomal RNA	0.255	-1.97282753467	1.93392921171E-10	4.69421248549E-8	yes	down	26.63	43.74	28.68	92.92	106.94	188.07	33.0166666667	129.31
gene-LOC113074576	LOC113074576	28S ribosomal RNA	0.257	-1.9600127175	2.21604436358E-10	5.30668658627E-8	yes	down	51.82	79.93	46.79	196.24	151.41	309.62	59.5133333333	219.09
gene-LOC113074579	LOC113074579	18S ribosomal RNA	0.352	-1.50454183892	2.61869988263E-7	2.98056892858E-5	yes	down	57.53	68.07	47.14	131.83	107.78	244.57	57.58	161.393333333
gene-LOC113074580	LOC113074580	18S ribosomal RNA	0.332	-1.58940404805	1.55233728279E-7	1.85832114938E-5	yes	down	54.23	65.07	46.32	112.27	125.38	252.82	55.2066666667	163.49
gene-LOC113074671	LOC113074671	mast cell protease 1A-like	6.117	2.61290943282	3.65128471027E-14	1.8229038916E-11	yes	up	45.57	43.68	70.54	9.28	11.18	5.05	53.2633333333	8.50333333333
gene-LOC113074813	LOC113074813	uncharacterized LOC113074813	2.775	1.47230074336	0.00179903083906	0.0388648974785	yes	up	3.92	5.88	5.29	2.46	2.04	0.88	5.03	1.79333333333
gene-LOC113075022	LOC113075022	galactose-specific lectin nattectin-like	0.186	-2.42470632552	3.70857323002E-21	5.2558856867E-18	yes	down	25.03	12.01	23.16	133.12	113.07	100.66	20.0666666667	115.616666667
gene-LOC113075039	LOC113075039	galactose-specific lectin nattectin-like, transcript variant X1	0.112	-3.16028972679	1.30784078896E-5	0.000822012549674	yes	down	0.24	0.63	2.57	14.23	10.83	5.92	1.14666666667	10.3266666667
gene-LOC113075051	LOC113075051	uncharacterized LOC113075051, transcript variant X2	2.338	1.22497196172	0.00183668560312	0.0394098255429	yes	up	1.38	2.12	1.41	0.94	0.48	0.62	1.63666666667	0.68
gene-LOC113075063	LOC113075063	dihydroxyacetone phosphate acyltransferase-like, transcript variant X1	0.045	-4.48660958455	0.000119219700607	0.00491812049434	yes	down	0	0.06	0.06	1.65	0.43	0.24	0.04	0.773333333333
gene-LOC113075300	LOC113075300	myosin heavy chain, fast skeletal muscle-like	22.227	4.47425918198	0.000967511437216	0.0248431604224	yes	up	0.19	0.15	0.12	0.01	0	0.01	0.153333333333	0.00666666666667
gene-LOC113075307	LOC113075307	dihydroxyacetone phosphate acyltransferase-like, transcript variant X3	0.053	-4.25001760482	2.0510343231E-8	3.05707791442E-6	yes	down	0.58	0.06	0.37	3.68	1.03	0.95	0.336666666667	1.88666666667
gene-LOC113075480	LOC113075480	GTPase IMAP family member 4-like, transcript variant X1	0.001	-9.97437257934	6.62279877966E-15	3.87954722114E-12	yes	down	0	0	0	5.05	9.83	4.07	0	6.31666666667
gene-LOC113075488	LOC113075488	GTPase IMAP family member 4-like	0.005	-7.76798712593	9.67687540209E-20	1.0901124203E-16	yes	down	0	0.07	0.07	6.69	15.58	6.03	0.0466666666667	9.43333333333
gene-LOC113075632	LOC113075632	-	5.147	2.36380173966	0.00168726714151	0.0371963448327	yes	up	3.2	3.57	14.53	0.48	0.42	1.97	7.1	0.956666666667
gene-LOC113075712	LOC113075712	uncharacterized LOC113075712	0.007	-7.22830079148	2.09023400414E-6	0.000177625417288	yes	down	0	0	0	1.87	0.39	2.59	0	1.61666666667
gene-LOC113075715	LOC113075715	uncharacterized LOC113075715	0.013	-6.22871647312	9.05169510644E-5	0.004016659205	yes	down	0	0	0	1.6	1.83	2.01	0	1.81333333333
gene-LOC113075728	LOC113075728	electrogenic sodium bicarbonate cotransporter 1-like, transcript variant X2	0.395	-1.34103165695	2.98029882042E-6	0.000239371934874	yes	down	4.49	3.96	2.49	11.12	9.29	6.14	3.64666666667	8.85
gene-LOC113075805	LOC113075805	condensin complex subunit 1-like	2.384	1.25329210584	9.04346432565E-5	0.004016659205	yes	up	6.8	8.8	9.34	3.98	2.74	3.77	8.31333333333	3.49666666667
gene-LOC113075823	LOC113075823	uncharacterized LOC113075823, transcript variant X2	2.607	1.38261727705	2.70539364211E-6	0.00022051718789	yes	up	10.83	18.99	13.98	7.19	4.49	5.11	14.6	5.59666666667
gene-LOC113075920	LOC113075920	splicing factor U2AF 35 kDa subunit, transcript variant X1	0.484	-1.04797333743	0.000593769703156	0.0171397359648	yes	down	8.43	9.34	6.38	14.28	19.31	15.24	8.05	16.2766666667
gene-LOC113075970	LOC113075970	zinc finger protein GLI1-like	2.114	1.08017324108	0.000398303374827	0.0127277550609	yes	up	3.27	2.15	2.56	1.54	0.82	1.37	2.66	1.24333333333
gene-LOC113076137	LOC113076137	ubiquitin-like protein FUBI	2.531	1.33954628298	1.50053395425E-5	0.000922020402039	yes	up	40.23	42.57	43.12	10.52	19.35	19.68	41.9733333333	16.5166666667
gene-LOC113076180	LOC113076180	collagen alpha-1(XVIII) chain-like, transcript variant X1	3.455	1.78848031261	0.00188056756718	0.040010099514	yes	up	3.21	0.75	0.82	0.28	0.39	0.61	1.59333333333	0.426666666667
gene-LOC113076189	LOC113076189	serine/threonine-protein kinase 17A-like	4.064	2.02296142811	0.00024995202957	0.00887743934285	yes	up	24.51	50.62	65.49	12.21	6.07	3.57	46.8733333333	7.28333333333
gene-LOC113076449	LOC113076449	protein-tyrosine kinase 6-like	0.464	-1.10827785827	7.84019295598E-5	0.00358429799509	yes	down	3.21	2.35	1.61	4.24	4.58	5.96	2.39	4.92666666667
gene-LOC113076452	LOC113076452	pancreatic progenitor cell differentiation and proliferation factor A-like, transcript variant X2	0.498	-1.00717126703	1.45507190693E-5	0.000901364458217	yes	down	45.55	42.54	57.34	80.1	88.98	120.91	48.4766666667	96.6633333333
gene-LOC113076466	LOC113076466	5'-nucleotidase domain-containing protein 2-like	0.471	-1.08672906574	0.00200106756366	0.0418642392104	yes	down	17.65	11.1	23.04	18.67	44.05	41.35	17.2633333333	34.69
gene-LOC113076545	LOC113076545	DNA damage-inducible transcript 4-like protein	3.934	1.97606679788	7.7504318187E-6	0.000527918560501	yes	up	3.23	3.93	4.56	1.49	0.57	0.91	3.90666666667	0.99
gene-LOC113076588	LOC113076588	interferon-induced protein 44-like	3.641	1.86448884774	1.6018509862E-6	0.000143917630323	yes	up	7.66	7.72	4.95	2.26	1.01	3	6.77666666667	2.09
gene-LOC113076644	LOC113076644	helicase with zinc finger domain 2-like, transcript variant X1	2.173	1.11947909609	0.000583656341513	0.016886593078	yes	up	5.84	2.87	3.75	1.32	2.08	1.31	4.15333333333	1.57
gene-LOC113076678	LOC113076678	uncharacterized LOC113076678	0.088	-3.50042323778	1.78554876272E-6	0.000157207012708	yes	down	1	0.33	0.13	2.34	8.4	4.37	0.486666666667	5.03666666667
gene-LOC113076690	LOC113076690	interleukin-13 receptor subunit alpha-2-like, transcript variant X1	4.847	2.27701116462	4.21295853582E-17	3.13715458157E-14	yes	up	22.06	35.1	31.19	6.7	5.66	4.91	29.45	5.75666666667
gene-LOC113076887	LOC113076887	-	0.243	-2.04320341762	2.80832891306E-15	1.69015236255E-12	yes	down	2.97	3.58	3.56	19.1	10.49	17.29	3.37	15.6266666667
gene-LOC113076992	LOC113076992	transmembrane protease serine 13-like	0.311	-1.68365280427	2.8297522106E-8	4.07614208591E-6	yes	down	2.92	2.98	2.69	9.61	6.24	11.39	2.86333333333	9.08
gene-LOC113077288	LOC113077288	carcinoembryonic antigen-related cell adhesion molecule 5-like	6.872	2.78064636998	4.47308990411E-5	0.00222057324121	yes	up	1.06	2.64	1.67	0.38	0.23	0.16	1.79	0.256666666667
gene-LOC113077372	LOC113077372	prostate stem cell antigen-like	12.304	3.62107526593	0.00172628910942	0.0378571367344	yes	up	132.07	279.58	351.41	35.26	25.31	1.16	254.353333333	20.5766666667
gene-LOC113077375	LOC113077375	lymphocyte antigen 6B-like	0.166	-2.59005150432	0.000362973558736	0.0118917824978	yes	down	0.22	3.27	2.25	20.66	8.39	6.4	1.91333333333	11.8166666667
gene-LOC113077393	LOC113077393	cytochrome P450 2J2-like	0.006	-7.34070432754	3.06735420241E-6	0.000244142651543	yes	down	0	0	0	0.14	1.61	1.18	0	0.976666666667
gene-LOC113077457	LOC113077457	ribosome biogenesis protein NSA2 homolog	0.483	-1.04847444971	0.000427386777865	0.0134504374633	yes	down	90.51	39.47	36.87	112.95	90.16	129.05	55.6166666667	110.72
gene-LOC113077565	LOC113077565	zinc finger HIT domain-containing protein 1-like, transcript variant X1	2.284	1.19136308028	0.000144516939996	0.00572516432983	yes	up	32.69	27.52	21.32	12.35	14.4	7.91	27.1766666667	11.5533333333
gene-LOC113077617	LOC113077617	LON peptidase N-terminal domain and RING finger protein 1-like	0.400	-1.32057597269	3.72609362815E-7	4.0420295669E-5	yes	down	2.45	1.51	1.58	4.36	3.68	5.22	1.84666666667	4.42
gene-LOC113077658	LOC113077658	C-type lectin domain family 10 member A-like, transcript variant X1	6.224	2.6378398224	3.32393348712E-22	5.21548906512E-19	yes	up	81.15	54.24	56.1	14.37	6.82	6.27	63.83	9.15333333333
gene-LOC113077664	LOC113077664	matrix metalloproteinase-9-like	2.891	1.53178933771	0.000656343063798	0.0184963285214	yes	up	2.47	3.27	6.78	1.13	1.75	1.39	4.17333333333	1.42333333333
gene-LOC113077762	LOC113077762	retinol dehydrogenase 12-like	0.238	-2.06978895899	2.05652832601E-5	0.00118106556176	yes	down	1.75	0.9	0.85	6.92	4.52	2.84	1.16666666667	4.76
gene-LOC113077834	LOC113077834	NLR family CARD domain-containing protein 3-like	0.144	-2.79163754856	0.000277987026939	0.00963937019853	yes	down	0.46	0.57	0.75	6.24	1.28	1.36	0.593333333333	2.96
gene-LOC113077841	LOC113077841	GTPase IMAP family member 4-like	8.743	3.12818596088	3.07348645349E-17	2.32811299738E-14	yes	up	18.11	7.69	16.89	1.49	1.58	1.71	14.23	1.59333333333
gene-LOC113077926	LOC113077926	uncharacterized LOC113077926	0.076	-3.72190343308	0.00158377766416	0.0356658698489	yes	down	0.03	0.04	0	1.76	0.18	0.19	0.0233333333333	0.71
gene-LOC113077928	LOC113077928	uncharacterized LOC113077928	3.096	1.63050809258	0.00221510660121	0.0452854785562	yes	up	2.99	1.51	1.7	0.89	0.65	0.37	2.06666666667	0.636666666667
gene-LOC113077951	LOC113077951	uncharacterized LOC113077951	2.590	1.37281410173	1.32008064824E-6	0.000120574684407	yes	up	224.7	113.18	104.66	48.3	57.35	60.84	147.513333333	55.4966666667
gene-LOC113078019	LOC113078019	putative adhesion G protein-coupled receptor E4P	0.225	-2.15025003964	5.29810233147E-5	0.00258056350145	yes	down	2.63	0.88	0.46	6.59	5.84	3.36	1.32333333333	5.26333333333
gene-LOC113078020	LOC113078020	adhesion G protein-coupled receptor E3-like	0.229	-2.12729465075	0.000188487110422	0.00708822329376	yes	down	2.47	0.51	0.67	4.48	4.9	4.68	1.21666666667	4.68666666667
gene-LOC113078048	LOC113078048	atrial natriuretic peptide receptor 3-like, transcript variant X1	0.395	-1.34117487215	3.42859640654E-5	0.00178473879769	yes	down	3.46	1.31	2.14	4.95	6.28	5.32	2.30333333333	5.51666666667
gene-LOC113078087	LOC113078087	prostasin-like	0.388	-1.36582483091	3.21672298198E-5	0.00169142843513	yes	down	1.65	1.72	1.66	5.06	3.91	3.67	1.67666666667	4.21333333333
gene-LOC113078177	LOC113078177	E3 ubiquitin/ISG15 ligase TRIM25-like	2.438	1.28580487423	5.3066769462E-6	0.000388572574924	yes	up	27.11	16.16	17.19	10.42	6.99	6.56	20.1533333333	7.99
gene-LOC113078270	LOC113078270	zinc finger protein GLI2-like	2.487	1.31427101304	0.000895909407045	0.0235130728131	yes	up	1.22	1.04	1.08	0.63	0.3	0.38	1.11333333333	0.436666666667
gene-LOC113078391	LOC113078391	semaphorin-3B-like	0.361	-1.4704389211	0.00217557999457	0.0446853349609	yes	down	0.32	0.17	0.23	0.83	0.61	0.46	0.24	0.633333333333
gene-LOC113078509	LOC113078509	F-box only protein 5-like	3.036	1.60209042781	0.000953435217309	0.0245967250953	yes	up	2.01	2.56	2.4	0.54	0.71	0.98	2.32333333333	0.743333333333
gene-LOC113078516	LOC113078516	ependymin-like	0.286	-1.80813673254	5.50230519925E-6	0.000399567399378	yes	down	35.5	36.18	89.47	232.62	218.67	106.03	53.7166666667	185.773333333
gene-LOC113078537	LOC113078537	C-X-C motif chemokine 11-6-like	4.128	2.04549813235	0.000124699751978	0.00510107905346	yes	up	54.34	18.14	16.41	10.14	7.89	2.9	29.63	6.97666666667
gene-LOC113078549	LOC113078549	titin-like, transcript variant X2	3.109	1.63646872981	5.19591966233E-6	0.000381097720275	yes	up	4.95	7.46	8.67	3.89	2.07	4.83	7.02666666667	3.59666666667
gene-LOC113078589	LOC113078589	diamine acetyltransferase 1-like	0.461	-1.11615397362	4.32895048137E-5	0.00217109715124	yes	down	22.16	31.59	20.83	65.52	52.04	41.12	24.86	52.8933333333
gene-LOC113078593	LOC113078593	asialoglycoprotein receptor 1-like	2.945	1.55850633015	0.000116027227936	0.00480549877191	yes	up	4.71	8.24	6.7	2.32	2.57	1.67	6.55	2.18666666667
gene-LOC113078602	LOC113078602	lectin-like	0.341	-1.55313108396	0.00150084126025	0.0343069510551	yes	down	5.12	4.17	7.31	8.61	10.86	29.28	5.53333333333	16.25
gene-LOC113078668	LOC113078668	uncharacterized LOC113078668	0.235	-2.0908307473	0.000979477357853	0.0251210497606	yes	down	0.36	1.71	1.29	4.23	5.64	3.98	1.12	4.61666666667
gene-LOC113078766	LOC113078766	collagen alpha-1(X) chain-like, transcript variant X1	0.234	-2.09751307282	1.29662030738E-6	0.000118678576217	yes	down	2.83	5.97	11.87	40.2	23.45	25.4	6.89	29.6833333333
gene-LOC113078832	LOC113078832	uncharacterized LOC113078832	10.069	3.33180493233	2.59762099527E-10	6.16885842196E-8	yes	up	14.45	4.04	4.69	0.57	0.3	0.96	7.72666666667	0.61
gene-LOC113078837	LOC113078837	uncharacterized LOC113078837	2.760	1.46480507221	1.67755728455E-6	0.000149193930646	yes	up	10.07	5.12	5.87	1.88	2.74	1.82	7.02	2.14666666667
gene-LOC113078839	LOC113078839	mitochondrial nuclease-like	34.328	5.10130904325	2.09980660818E-13	9.13395084393E-11	yes	up	35.87	15.98	10.92	0.14	0.21	0	20.9233333333	0.116666666667
gene-LOC113078842	LOC113078842	uncharacterized LOC113078842	19.250	4.26674962418	7.62465853035E-7	7.47727115786E-5	yes	up	0.91	3.55	4.75	0.32	0.19	0.06	3.07	0.19
gene-LOC113078944	LOC113078944	fructose-1,6-bisphosphatase 1-like	0.335	-1.57776055153	3.9901021851E-7	4.24457988862E-5	yes	down	3.46	5.4	5.41	16.9	12.32	13.14	4.75666666667	14.12
gene-LOC113079043	LOC113079043	phospholipase D4-like	2.204	1.14023121203	3.12575635717E-6	0.000246990970856	yes	up	22.7	22.3	20.14	13.17	7.58	8.58	21.7133333333	9.77666666667
gene-LOC113079117	LOC113079117	UDP-glucuronosyltransferase 2B31-like, transcript variant X2	0.068	-3.88744712921	3.60136017516E-5	0.0018548904799	yes	down	2.37	0.31	0.33	6.53	15	21.09	1.00333333333	14.2066666667
gene-LOC113079123	LOC113079123	shootin-1-like	0.337	-1.56854146016	0.00248531557289	0.0493205452371	yes	down	1.18	1.62	0.43	4.53	2.23	2.72	1.07666666667	3.16
gene-LOC113079142	LOC113079142	GTPase IMAP family member 4-like	2.178	1.12320240119	0.00146622745813	0.0337263021705	yes	up	6.02	8.11	9.28	3.57	4.35	2.48	7.80333333333	3.46666666667
gene-LOC113079174	LOC113079174	solute carrier family 12 member 3-like	0.322	-1.63393770745	2.6678445762E-11	7.8139389074E-9	yes	down	14.78	23.71	18.2	63.09	53.36	59.57	18.8966666667	58.6733333333
gene-LOC113079220	LOC113079220	CD9 antigen-like, transcript variant X1	0.488	-1.03392366509	0.00172681071643	0.0378571367344	yes	down	17.58	27.58	29.44	52.44	60.53	35.12	24.8666666667	49.3633333333
gene-LOC113079228	LOC113079228	uncharacterized LOC113079228, transcript variant X1	0.067	-3.90709838717	0.00183800092269	0.0394098255429	yes	down	0	0.12	0.05	1.45	0.85	0.67	0.0566666666667	0.99
gene-LOC113079272	LOC113079272	anillin-like, transcript variant X1	3.688	1.88279397785	0.000196516398077	0.00729818379807	yes	up	0.98	2.52	2.59	0.4	0.47	0.77	2.03	0.546666666667
gene-LOC113079347	LOC113079347	uncharacterized LOC113079347	9.367	3.22754407713	2.50602418255E-7	2.85973159575E-5	yes	up	1.2	0.75	1.89	0.15	0.09	0.17	1.28	0.136666666667
gene-LOC113079356	LOC113079356	ribonuclease inhibitor-like	0.278	-1.84823924335	0.00157618491517	0.0355483100939	yes	down	5.19	1.2	4.97	16.27	7.22	16.69	3.78666666667	13.3933333333
gene-LOC113079393	LOC113079393	tripartite motif-containing protein 35-like	0.165	-2.60246540055	1.45023864898E-10	3.57948229237E-8	yes	down	0.84	0.87	0.41	3.84	4.61	3.91	0.706666666667	4.12
gene-LOC113079422	LOC113079422	-	0.089	-3.49350101801	0.000368717628713	0.0120261620638	yes	down	0.13	0	0.11	0.48	1.16	0.94	0.08	0.86
gene-LOC113079449	LOC113079449	uncharacterized LOC113079449	2.930	1.5506730094	0.000156058771799	0.00607826780162	yes	up	4.54	5.5	12.01	3.55	2.15	4.5	7.35	3.4
gene-LOC113079557	LOC113079557	protein shisa-5-like	2.668	1.41560418678	0.00020776180353	0.0075938494811	yes	up	5.84	5.06	3.23	2.39	1.23	1.57	4.71	1.73
gene-LOC113079583	LOC113079583	CUB and zona pellucida-like domain-containing protein 1	2.885	1.52873528207	0.00155918030824	0.0353058537993	yes	up	5.02	3.28	4.91	2.1	1.88	0.4	4.40333333333	1.46
gene-LOC113079610	LOC113079610	uncharacterized LOC113079610	2.364	1.24107750094	0.00169779541576	0.0373514991468	yes	up	7.31	6.35	6.96	3.52	3.57	1.29	6.87333333333	2.79333333333
gene-LOC113079659	LOC113079659	uncharacterized LOC113079659, transcript variant X1	3.198	1.67702721341	0.000786017666263	0.0211339658198	yes	up	7.46	11.73	15.75	1.28	3.51	6.02	11.6466666667	3.60333333333
gene-LOC113079774	LOC113079774	transmembrane channel-like protein 7, transcript variant X1	0.013	-6.22475151099	9.75682594691E-5	0.00424495482845	yes	down	0	0	0	0.32	0.37	0.25	0	0.313333333333
gene-LOC113079806	LOC113079806	tumor necrosis factor receptor superfamily member 14-like	3.690	1.88351522977	0.000567235627034	0.0165258156751	yes	up	5.96	2.71	3.47	1.14	1.57	0.5	4.04666666667	1.07
gene-LOC113079817	LOC113079817	uncharacterized LOC113079817	0.009	-6.76005191299	3.03525944882E-5	0.00161778261128	yes	down	0	0	0.14	10.53	4.59	0.15	0.0466666666667	5.09
gene-LOC113079840	LOC113079840	40S ribosomal protein S9	0.471	-1.08611239909	1.93915215494E-11	5.83525416269E-9	yes	down	508.31	594.12	549.56	1239.01	1160.32	1134.65	550.663333333	1177.99333333
gene-LOC113079843	LOC113079843	SWI/SNF-related matrix-associated actin-dependent regulator of chromatin subfamily E member 1-like, transcript variant X1	2.045	1.03190226846	3.67989035431E-6	0.000282850949323	yes	up	18.88	16.45	18.48	10.63	6.22	8.99	17.9366666667	8.61333333333
gene-LOC113079852	LOC113079852	importin subunit alpha-6	0.014	-6.16206139732	4.36742166775E-6	0.000326938378101	yes	down	0.14	0	0	3.2	2.42	3.41	0.0466666666667	3.01
gene-LOC113079928	LOC113079928	uncharacterized LOC113079928, transcript variant X2	2.794	1.48226355899	8.09888781326E-5	0.00367959190473	yes	up	15.7	24.22	40.95	12.56	9.03	7.45	26.9566666667	9.68
gene-LOC113079934	LOC113079934	pappalysin-1-like, transcript variant X1	0.146	-2.77277396605	0.00187037656343	0.039870511372	yes	down	0.04	0.04	0.04	0.16	0.07	0.42	0.04	0.216666666667
gene-LOC113079945	LOC113079945	chemokine XC receptor 1-like	2.575	1.36455452964	0.00143370720787	0.03317602873	yes	up	7.74	4.01	4	1.3	1.97	2.58	5.25	1.95
gene-LOC113079962	LOC113079962	-	0.472	-1.0828205124	0.00159145433071	0.0357641711333	yes	down	1.46	2.04	1.65	3.91	4.26	3.09	1.71666666667	3.75333333333
gene-LOC113079964	LOC113079964	40S ribosomal protein S27-like	9.187	3.19966867613	0.00135940342047	0.0319038621127	yes	up	85.74	539.35	461.3	84.98	21.78	14.06	362.13	40.2733333333
gene-LOC113080110	LOC113080110	biogenesis of lysosome-related organelles complex 1 subunit 1-like	5.122	2.35674968357	0.000396575015958	0.012724544751	yes	up	10.19	11.94	12.82	1.18	0.59	5.41	11.65	2.39333333333
gene-LOC113080112	LOC113080112	protein SSUH2 homolog, transcript variant X1	3.380	1.75705516657	0.00158383284188	0.0356658698489	yes	up	1.96	5.39	3.74	0.51	1.25	1.48	3.69666666667	1.08
gene-LOC113080115	LOC113080115	keratin, type II cytoskeletal 8-like	0.488	-1.03374349539	0.000444203276654	0.0138551109273	yes	down	5.79	6.06	6.13	16.5	10.53	9.16	5.99333333333	12.0633333333
gene-LOC113080172	LOC113080172	uncharacterized LOC113080172	3.003	1.58618518561	8.48168232133E-5	0.00381406582503	yes	up	15.14	12.49	11.35	6.21	4.73	1.54	12.9933333333	4.16
gene-LOC113080251	LOC113080251	-	0.138	-2.85402486526	0.00221372540181	0.0452783108953	yes	down	3.06	0	0.19	8.29	7.01	7.14	1.08333333333	7.48
gene-LOC113080253	LOC113080253	nuclear factor 7, brain-like	3.217	1.68557355645	1.02372352508E-6	9.69316149802E-5	yes	up	17.09	15.32	9.63	5.84	4.44	2.3	14.0133333333	4.19333333333
gene-LOC113080358	LOC113080358	zinc finger protein 239-like, transcript variant X1	3.356	1.74664400474	1.30985902919E-5	0.000822104951264	yes	up	7.47	5.74	5.96	1.21	1.21	1.94	6.39	1.45333333333
gene-LOC113080395	LOC113080395	uncharacterized LOC113080395, transcript variant X1	0.031	-5.02864506488	2.51905237627E-5	0.00138860786824	yes	down	0.11	0.02	0.04	3.79	0.89	0.25	0.0566666666667	1.64333333333
gene-LOC113080403	LOC113080403	chemokine XC receptor 1-like, transcript variant X2	0.415	-1.26951673659	8.95728890739E-6	0.000598069195831	yes	down	2.99	2.88	4.04	8.01	8.15	7.14	3.30333333333	7.76666666667
gene-LOC113080417	LOC113080417	ensconsin-like, transcript variant X1	0.385	-1.37565394924	0.0010782670687	0.0271010213938	yes	down	0.89	0.59	0.37	1.62	1.78	1.3	0.616666666667	1.56666666667
gene-LOC113080506	LOC113080506	uncharacterized LOC113080506	69.534	6.11964499532	0.000119087373	0.00491727880204	yes	up	1.04	0.62	0.79	0	0	0	0.816666666667	0
gene-LOC113080526	LOC113080526	clotting factor B-like	0.025	-5.32335027339	0.000811557566465	0.021635297406	yes	down	0	0.12	0	1.56	0.73	0.9	0.04	1.06333333333
gene-LOC113080534	LOC113080534	serine protease 27-like	0.155	-2.6859932926	0.00117028934534	0.0286277795646	yes	down	0.93	0.34	0.3	0.75	1.22	7.77	0.523333333333	3.24666666667
gene-LOC113080539	LOC113080539	-	3.416	1.77242067387	0.00233422856754	0.0469990824411	yes	up	1.13	4.88	5.84	0.81	1.17	1.51	3.95	1.16333333333
gene-LOC113080549	LOC113080549	DNA replication licensing factor mcm2-like	2.068	1.04851799961	0.001660203754	0.0367638063146	yes	up	6.34	11.15	10.12	6.15	3.73	3.41	9.20333333333	4.43
gene-LOC113080593	LOC113080593	prolactin receptor-like	0.491	-1.02631568622	0.00069816462233	0.0193744958894	yes	down	1.62	0.93	1.17	2.53	2.63	2.05	1.24	2.40333333333
gene-LOC113080640	LOC113080640	uncharacterized LOC113080640	0.012	-6.33665534136	0.000101462618068	0.0043531822873	yes	down	0.08	0	0	1.4	5.04	4.42	0.0266666666667	3.62
gene-LOC113080751	LOC113080751	-	0.197	-2.34251292213	1.10584894836E-9	2.27029755595E-7	yes	down	2.62	5.68	5.83	16.06	27.53	27.22	4.71	23.6033333333
gene-LOC113080769	LOC113080769	uncharacterized LOC113080769	0.010	-6.62505576357	1.66597234792E-6	0.000148464156457	yes	down	0.08	0	0	4.94	5.55	2.77	0.0266666666667	4.42
gene-LOC113080864	LOC113080864	SLAM family member 9-like	0.228	-2.13263247478	0.000364943112561	0.0119385038773	yes	down	4.14	2.55	3.19	12.37	5.03	11.85	3.29333333333	9.75
gene-LOC113080953	LOC113080953	pre-mRNA-splicing factor syf2	0.422	-1.24554017562	6.70433420276E-6	0.000473285991014	yes	down	8.19	5.88	5.55	16.19	11.7	17.75	6.54	15.2133333333
gene-LOC113080956	LOC113080956	proline-rich protein 5-like, transcript variant X1	0.384	-1.37919678772	1.05698842281E-5	0.000685764776963	yes	down	3.44	2.1	1.6	7.3	5.87	5.9	2.38	6.35666666667
gene-LOC113080974	LOC113080974	trichohyalin-like, transcript variant X1	0.018	-5.77967737242	6.20551587204E-6	0.000444027906063	yes	down	0.16	0.75	1.47	4.61	252.6	163.5	0.793333333333	140.236666667
gene-LOC113081004	LOC113081004	-	0.170	-2.55441440619	1.98717372336E-9	3.77941516719E-7	yes	down	0.68	0.67	1.89	5.89	5.69	7.15	1.08	6.24333333333
gene-LOC113081018	LOC113081018	NACHT, LRR and PYD domains-containing protein 3-like	0.252	-1.98882544376	1.22999656561E-7	1.52221603137E-5	yes	down	1.85	2.53	1.86	9.71	7.2	3.57	2.08	6.82666666667
gene-LOC113081069	LOC113081069	left-right determination factor 2-like	0.085	-3.55681900006	0.00139306806094	0.0324684627	yes	down	0	0.09	0.07	0.11	0.7	0.92	0.0533333333333	0.576666666667
gene-LOC113081077	LOC113081077	interferon-induced very large GTPase 1-like, transcript variant X1	38.103	5.25182179301	1.51947478886E-7	1.8239509665E-5	yes	up	8.56	1.43	1.61	0.13	0.12	0.03	3.86666666667	0.0933333333333
gene-LOC113081119	LOC113081119	3-methyl-2-oxobutanoate dehydrogenase [lipoamide] kinase, mitochondrial-like	0.471	-1.08581394028	9.54480396114E-7	9.09634310692E-5	yes	down	15.29	10.31	13.98	26.39	20.79	34.37	13.1933333333	27.1833333333
gene-LOC113081230	LOC113081230	calcineurin B homologous protein 1-like	0.288	-1.79730853493	3.77495547966E-11	1.06313393617E-8	yes	down	5.66	7.47	8.11	29.71	20.63	23.15	7.08	24.4966666667
gene-LOC113081403	LOC113081403	urokinase-type plasminogen activator-like	3.611	1.8525805378	1.66580129686E-12	6.00210481421E-10	yes	up	18.09	14.76	12.72	4.28	4.64	3.19	15.19	4.03666666667
gene-LOC113081404	LOC113081404	-	3.649	1.86749904103	8.96688847848E-14	4.23603525176E-11	yes	up	13.04	7.24	13.35	2.99	3.1	2.72	11.21	2.93666666667
gene-LOC113081469	LOC113081469	-	2.331	1.22087773096	2.96484599797E-8	4.23466705136E-6	yes	up	12.61	12.17	11.77	6.2	5.05	3.94	12.1833333333	5.06333333333
gene-LOC113081520	LOC113081520	heat shock protein HSP 90-alpha	0.400	-1.3208573957	2.79163831895E-8	4.0477834292E-6	yes	down	4.46	2.95	2.98	8.24	8.44	7.56	3.46333333333	8.08
gene-LOC113081528	LOC113081528	40S ribosomal protein S29	0.325	-1.62301533924	5.29858574204E-9	9.16488448783E-7	yes	down	218.7	530.15	496.72	1135.72	1435.31	1427.04	415.19	1332.69
gene-LOC113081545	LOC113081545	uncharacterized LOC113081545	2.738	1.45335599134	0.0023057581058	0.0465358229645	yes	up	6.66	9.8	21.04	0.55	0.26	1.69	12.5	0.833333333333
gene-LOC113081643	LOC113081643	uncharacterized LOC113081643, transcript variant X1	2.310	1.20786675203	7.25472766007E-6	0.000502727452709	yes	up	22.68	16.47	18.24	8.86	9.13	6.35	19.13	8.11333333333
gene-LOC113081805	LOC113081805	-	0.218	-2.19824795573	5.1687666401E-7	5.35576871619E-5	yes	down	0.95	0.7	1.74	7.01	3.89	4.4	1.13	5.1
gene-LOC113081866	LOC113081866	GTPase IMAP family member 8-like, transcript variant X1	0.079	-3.6546506485	8.68393985145E-6	0.000582473608295	yes	down	0.31	0	0.03	1.13	1.37	1.32	0.113333333333	1.27333333333
gene-LOC113081879	LOC113081879	uncharacterized LOC113081879, transcript variant X1	3.624	1.85761253674	1.68330657461E-5	0.00100073600878	yes	up	2.77	4.19	7.61	1.01	1.32	2.22	4.85666666667	1.51666666667
gene-LOC113081923	LOC113081923	mpv17-like protein, transcript variant X1	0.030	-5.06037843808	0.00145931681468	0.033605788765	yes	down	0.03	0	0	0.35	0.39	0.37	0.01	0.37
gene-LOC113081974	LOC113081974	regulator of telomere elongation helicase 1-like	2.423	1.27698777043	0.000768406589664	0.0208366013584	yes	up	2.19	1.72	2.8	0.81	0.7	1.21	2.23666666667	0.906666666667
gene-LOC113081978	LOC113081978	thyroglobulin-like	0.094	-3.40988960269	5.89602577699E-5	0.00280950104649	yes	down	0.36	0.37	0.22	0.46	4.1	1.8	0.316666666667	2.12
gene-LOC113081989	LOC113081989	uncharacterized LOC113081989	0.396	-1.336223017	0.00150589980368	0.0344046812142	yes	down	14.45	7.14	5.88	29.35	26.23	10.39	9.15666666667	21.99
gene-LOC113082048	LOC113082048	leukocyte cell-derived chemotaxin-2-like	0.024	-5.35190353995	4.75091182678E-5	0.00233736349605	yes	down	0.15	0.25	0	6.57	11.82	0.41	0.133333333333	6.26666666667
gene-LOC113082120	LOC113082120	uncharacterized LOC113082120	5.699	2.51062303751	2.17503698914E-6	0.000183412812056	yes	up	10.08	48.19	16.03	6.53	3.73	3	24.7666666667	4.42
gene-LOC113082485	LOC113082485	dynein heavy chain 7, axonemal-like	8.991	3.16852922282	0.000376940124119	0.0122307883405	yes	up	0.11	2.03	1.99	0.09	0.18	0.07	1.37666666667	0.113333333333
gene-LOC113082658	LOC113082658	hemoglobin cathodic subunit beta-like	0.398	-1.3290402218	0.000737169723832	0.0202122066858	yes	down	8.78	23.08	23.62	37.1	43.92	60.18	18.4933333333	47.0666666667
gene-LOC113082829	LOC113082829	uncharacterized LOC113082829	0.126	-2.98952028115	0.00158672057898	0.0357125931951	yes	down	0.25	0.01	0.02	1.34	0.19	0.53	0.0933333333333	0.686666666667
gene-LOC113082830	LOC113082830	tripartite motif-containing protein 16-like	3.428	1.77730389998	4.30382260331E-7	4.54646149351E-5	yes	up	4.55	3.36	5.1	1.4	1	1.28	4.33666666667	1.22666666667
gene-LOC113082835	LOC113082835	tripartite motif-containing protein 16-like	2.165	1.11466285373	0.000986527186392	0.025272353007	yes	up	6.16	7.46	8.07	3.12	1.43	1.89	7.23	2.14666666667
gene-LOC113082940	LOC113082940	ribonucleoprotein PTB-binding 1-like, transcript variant X2	2.241	1.16425827035	0.00140877095672	0.0327436505893	yes	up	3.06	3.73	3.03	1.75	0.71	1.85	3.27333333333	1.43666666667
gene-LOC113083121	LOC113083121	lymphotoxin-alpha-like	0.473	-1.07873262753	0.000298467527349	0.0102125174039	yes	down	5.26	2.88	3.87	8.29	8.78	7.33	4.00333333333	8.13333333333
gene-LOC113083125	LOC113083125	NACHT, LRR and PYD domains-containing protein 3-like	0.185	-2.43276124012	0.000629706758758	0.0179646342463	yes	down	0.05	0.17	0.09	0.4	0.67	0.58	0.103333333333	0.55
gene-LOC113083314	LOC113083314	-	3.337	1.7383431992	3.26648479925E-8	4.62934655388E-6	yes	up	6.07	5.27	8.57	2.17	2.09	1.52	6.63666666667	1.92666666667
gene-LOC113083320	LOC113083320	leptin receptor overlapping transcript-like 1	3.107	1.63563377059	0.000371158932933	0.0120788863404	yes	up	8.81	3.9	5.16	1.34	1.49	2.81	5.95666666667	1.88
gene-LOC113083470	LOC113083470	UMP-CMP kinase 2, mitochondrial-like	4.675	2.22503040742	1.17111466307E-14	6.35206809968E-12	yes	up	43.25	17.58	32.77	6.75	6.65	5.39	31.2	6.26333333333
gene-LOC113083471	LOC113083471	radical S-adenosyl methionine domain-containing protein 2	4.422	2.14453726788	2.8274047797E-12	9.78103949539E-10	yes	up	88.3	89.09	171.83	33.41	19.84	25.48	116.406666667	26.2433333333
gene-LOC113083543	LOC113083543	-	0.266	-1.90872003094	0.00161701745458	0.0361905475545	yes	down	0.38	0.19	0.28	0.81	1.22	1.02	0.283333333333	1.01666666667
gene-LOC113083568	LOC113083568	uncharacterized LOC113083568	2.947	1.55918019582	0.00229140672961	0.046370641759	yes	up	2.72	2.78	2.73	0.79	1.27	0.65	2.74333333333	0.903333333333
gene-LOC113083590	LOC113083590	macrophage mannose receptor 1-like	0.104	-3.26334102707	9.42811485066E-5	0.00412975870238	yes	down	0.03	0.05	0.06	1.45	0.47	0.62	0.0466666666667	0.846666666667
gene-LOC113083615	LOC113083615	G2/mitotic-specific cyclin-B1	2.299	1.20088537238	0.00214348479765	0.0441879342573	yes	up	6.3	13.68	11.88	4.74	3.07	6.19	10.62	4.66666666667
gene-LOC113083764	LOC113083764	uncharacterized LOC113083764, transcript variant X1	15.349	3.94006034758	0.00208508634646	0.0433331047991	yes	up	0.1	5.58	3.91	0.43	0.22	0	3.19666666667	0.216666666667
gene-LOC113084146	LOC113084146	E3 ubiquitin/ISG15 ligase TRIM25-like	2.055	1.03918795423	0.000557592903731	0.0163097780509	yes	up	24.79	15.86	17.89	8.65	10.74	12.34	19.5133333333	10.5766666667
gene-LOC113084158	LOC113084158	meprin A subunit beta-like	7.505	2.90784972578	0.00156803265164	0.0354334154084	yes	up	9.19	12.96	24.74	0	1.28	5.46	15.63	2.24666666667
gene-LOC113084159	LOC113084159	meprin A subunit beta-like	2.491	1.31673733854	0.00179659600177	0.0388634410347	yes	up	33.26	47.59	55.63	7.75	28.93	14.57	45.4933333333	17.0833333333
gene-LOC113084552	LOC113084552	cyclin-L2-like, transcript variant X1	0.451	-1.14941840327	0.00112903773901	0.0279454332538	yes	down	2.63	5.24	5.12	10.24	8	10.55	4.33	9.59666666667
gene-LOC113084562	LOC113084562	uncharacterized LOC113084562	3.210	1.68247250477	6.94266773332E-6	0.000485699306044	yes	up	6.25	6.32	8.75	1.44	2.38	1.07	7.10666666667	1.63
gene-LOC113084796	LOC113084796	uncharacterized LOC113084796	0.401	-1.31885832765	0.000143039899192	0.00569747500555	yes	down	3.3	2.98	2.36	7.72	6.84	4.61	2.88	6.39
gene-LOC113084867	LOC113084867	inner centromere protein-like, transcript variant X2	2.033	1.02329231945	0.00193454036621	0.0408419492787	yes	up	2.99	3.85	4.57	1.72	1.43	2.41	3.80333333333	1.85333333333
gene-LOC113084874	LOC113084874	-	8.177	3.03162363733	2.0191130401E-8	3.03793535287E-6	yes	up	0.64	1.89	1.69	0.17	0.16	0.2	1.40666666667	0.176666666667
gene-LOC113084961	LOC113084961	interferon-induced very large GTPase 1-like	2.808	1.48970247405	0.00177483593006	0.0386146319866	yes	up	0.48	0.92	0.75	0.3	0.27	0.18	0.716666666667	0.25
gene-LOC113084965	LOC113084965	mpv17-like protein, transcript variant X1	0.111	-3.17441413873	0.000110586495912	0.00463598006814	yes	down	0.07	0.16	0.11	0.71	1.35	0.8	0.113333333333	0.953333333333
gene-LOC113085423	LOC113085423	beta-1,4 N-acetylgalactosaminyltransferase 2-like	3.998	1.99934987266	0.000289362879145	0.00997870387155	yes	up	2.58	7.24	5.01	1.48	0.55	1.81	4.94333333333	1.28
gene-LOC113085479	LOC113085479	major histocompatibility complex class I-related gene protein-like, transcript variant X1	0.286	-1.80786985985	0.00165987266486	0.0367638063146	yes	down	4.44	3.95	3.72	11.49	27.24	3.44	4.03666666667	14.0566666667
gene-LOC113085483	LOC113085483	major histocompatibility complex class I-related gene protein-like, transcript variant X1	0.143	-2.80162491732	7.43328482503E-6	0.000511070321601	yes	down	1.17	1.66	1.93	9.76	21.11	2.63	1.58666666667	11.1666666667
gene-LOC113085539	LOC113085539	carbonic anhydrase-like	2.734	1.45080456325	0.00170078306015	0.0373984999824	yes	up	6.68	13.52	13.1	7.23	2.38	2.7	11.1	4.10333333333
gene-LOC113085614	LOC113085614	-	0.442	-1.17945357421	0.000286022766667	0.00987126805244	yes	down	2.24	3.33	1.61	8.26	5.26	4.3	2.39333333333	5.94
gene-LOC113085758	LOC113085758	GTPase IMAP family member 4-like	0.122	-3.03273673254	0.000398380018632	0.0127277550609	yes	down	0.7	0.17	0.43	4.79	2.92	0.16	0.433333333333	2.62333333333
gene-LOC113085762	LOC113085762	G2/M phase-specific E3 ubiquitin-protein ligase-like	0.042	-4.58409872695	0.00123294255947	0.0298776052994	yes	down	0	0.1	0	1.09	0.57	0.51	0.0333333333333	0.723333333333
gene-LOC113086138	LOC113086138	18S ribosomal RNA	0.334	-1.58302739885	1.16493771122E-7	1.45398788081E-5	yes	down	54.85	71.39	40.75	134.5	118.25	241.34	55.6633333333	164.696666667
gene-LOC113086139	LOC113086139	28S ribosomal RNA	0.252	-1.9869436549	5.60130563109E-9	9.5382853332E-7	yes	down	19.65	37.61	23.9	72.23	88.28	158.65	27.0533333333	106.386666667
gene-LOC113086211	LOC113086211	uncharacterized LOC113086211, transcript variant X1	0.011	-6.50008218241	9.12948048617E-5	0.00403491107482	yes	down	0	0	0	0.6	0.62	3.04	0	1.42
gene-LOC113086770	LOC113086770	eukaryotic translation initiation factor 4 gamma 1-like	2.367	1.24314296591	0.00185557775291	0.039653666155	yes	up	7.41	6.08	7.2	3.21	1.5	3.33	6.89666666667	2.68
gene-LOC113086836	LOC113086836	uncharacterized LOC113086836	4.871	2.28423569887	0.000392757784987	0.0126413337184	yes	up	24.36	18.91	18.67	6.05	5.98	0.38	20.6466666667	4.13666666667
gene-LOC113087083	LOC113087083	4-hydroxyphenylpyruvate dioxygenase	17.556	4.13388364435	0.000471158108373	0.0143848925179	yes	up	0.99	1.02	0.88	0.1	0	0.06	0.963333333333	0.0533333333333
gene-LOC113087321	LOC113087321	coagulation factor VII-like	0.338	-1.56640147503	0.00185127878816	0.0396233020238	yes	down	0.76	1.18	0.7	1.85	2.79	3.02	0.88	2.55333333333
gene-LOC113087724	LOC113087724	sushi, nidogen and EGF-like domain-containing protein 1	0.108	-3.20516445837	7.38373829249E-6	0.000508459495521	yes	down	2.08	0.72	0.21	9.83	10.55	8.48	1.00333333333	9.62
gene-LOC113088009	LOC113088009	rho guanine nucleotide exchange factor 39-like	3.627	1.85862637865	0.000660128667703	0.0185672809775	yes	up	1.13	1.57	1.37	0.39	0.3	0.44	1.35666666667	0.376666666667
gene-LOC113088270	LOC113088270	uncharacterized LOC113088270	2.649	1.40520884343	0.000330370559777	0.0110460427498	yes	up	20.65	10.71	13.34	4	3.46	9.04	14.9	5.5
gene-LOC113088737	LOC113088737	uncharacterized LOC113088737	3.232	1.6923414132	4.37560111798E-6	0.000326938378101	yes	up	6.64	4.45	3.64	3	1.28	0.98	4.91	1.75333333333
gene-LOC113088738	LOC113088738	uncharacterized LOC113088738	8.198	3.03518717135	0.000503295634377	0.0150933722872	yes	up	10.17	8.65	3.49	0.66	1.64	0.38	7.43666666667	0.893333333333
gene-LOC113088745	LOC113088745	probable ATP-dependent RNA helicase DDX58	3.698	1.88685706091	4.49452379551E-13	1.81158172873E-10	yes	up	21.47	12.53	13.37	4.72	3.34	4.11	15.79	4.05666666667
gene-LOC113088840	LOC113088840	uncharacterized LOC113088840	0.011	-6.54492103236	2.04765050131E-6	0.000174374166214	yes	down	0	0.04	0	1.03	0.89	1.86	0.0133333333333	1.26
gene-LOC113088842	LOC113088842	solute carrier family 2, facilitated glucose transporter member 9-like, transcript variant X1	0.389	-1.36035832825	0.00110322517317	0.0274768110873	yes	down	2.04	1	1.11	2.66	3.01	4.53	1.38333333333	3.4
gene-LOC113088887	LOC113088887	uncharacterized LOC113088887	0.126	-2.98798808065	0.000340048887234	0.011292296154	yes	down	0.19	0.43	0.19	3.48	2.5	0.11	0.27	2.03
gene-LOC113088889	LOC113088889	uncharacterized LOC113088889	0.082	-3.60594424399	0.000275844661762	0.0095726377329	yes	down	0.25	0.48	0.33	1.85	2.47	0.3	0.353333333333	1.54
gene-LOC113088890	LOC113088890	COP9 signalosome complex subunit 6-like	0.232	-2.10498034927	5.8315521077E-7	5.97210746619E-5	yes	down	4.35	1.41	2.2	12.27	8.46	12.29	2.65333333333	11.0066666667
gene-LOC113088977	LOC113088977	zinc-binding protein A33-like	9.395	3.23185299905	1.79501139242E-24	3.58463775066E-21	yes	up	7.84	6.5	9.15	1.09	0.58	1.29	7.83	0.986666666667
gene-LOC113089153	LOC113089153	V-set and transmembrane domain-containing protein 2-like protein, transcript variant X1	11.345	3.50401447582	0.00134273675163	0.0316819529785	yes	up	8.85	0.13	0.56	0.26	0.22	0.15	3.18	0.21
gene-LOC113089234	LOC113089234	-	0.156	-2.68096697396	0.00156479522538	0.0353904174771	yes	down	0.09	0.02	0.06	0.49	0.4	0.11	0.0566666666667	0.333333333333
gene-LOC113089541	LOC113089541	E3 ubiquitin/ISG15 ligase TRIM25-like	2.763	1.46635546258	2.22399901241E-7	2.6055779363E-5	yes	up	9.66	8.28	10.17	3.99	3.4	2.61	9.37	3.33333333333
gene-LOC113089597	LOC113089597	tripartite motif-containing protein 16-like	2.091	1.06419305696	0.00206648155435	0.0429871215005	yes	up	10.22	10.91	12.15	8.48	4.47	3.08	11.0933333333	5.34333333333
gene-LOC113089751	LOC113089751	-	3.002	1.58616406463	7.98619888733E-5	0.003636740693	yes	up	6.57	2.92	4.06	2.25	1.12	0.97	4.51666666667	1.44666666667
gene-LOC113090339	LOC113090339	uncharacterized LOC113090339	0.041	-4.6041675884	1.66672005129E-12	6.00210481421E-10	yes	down	0.05	0.31	0.41	4.52	3.6	9.98	0.256666666667	6.03333333333
gene-LOC113090609	LOC113090609	urokinase plasminogen activator surface receptor-like	0.167	-2.5841447043	1.46146065706E-5	0.000901364458217	yes	down	1.27	0.34	0.19	4.03	3.95	1.97	0.6	3.31666666667
gene-LOC113091106	LOC113091106	cyclin-A2-like	3.060	1.61353059346	2.81350891164E-5	0.00151908048479	yes	up	6.86	18.27	12.99	4.44	3.31	4.81	12.7066666667	4.18666666667
gene-LOC113091200	LOC113091200	uncharacterized LOC113091200	0.156	-2.67894376256	0.00243202803176	0.0484794553301	yes	down	0.28	0.13	1.68	3.75	5.9	3.85	0.696666666667	4.5
gene-LOC113091215	LOC113091215	uncharacterized LOC113091215	0.019	-5.71476978425	0.000136170848389	0.00546849182187	yes	down	0.63	0	0	3.72	1.43	0.09	0.21	1.74666666667
gene-LOC113091233	LOC113091233	NACHT, LRR and PYD domains-containing protein 12-like	0.008	-6.9871324979	8.72977663117E-13	3.30632764236E-10	yes	down	0.05	0	0	2.6	1.13	1.08	0.0166666666667	1.60333333333
gene-LOC113091271	LOC113091271	uncharacterized LOC113091271, transcript variant X1	419.687	8.71316999538	0.00039017204083	0.0125857697811	yes	up	0.17	34.48	28.93	0	0	0	21.1933333333	0
gene-LOC113091279	LOC113091279	Krueppel-like factor 9	0.096	-3.38333912046	1.97993516554E-5	0.00114155474492	yes	down	0.07	0.17	0.39	0.5	1.57	4.48	0.21	2.18333333333
gene-LOC113091327	LOC113091327	serine protease HTRA1-like	2.623	1.39103729178	3.93128268423E-5	0.00200600433739	yes	up	8.75	15.58	17.74	4.58	6.32	4.88	14.0233333333	5.26
gene-LOC113091335	LOC113091335	connector enhancer of kinase suppressor of ras 2-like	0.359	-1.47918247686	0.000379235280824	0.0122871112299	yes	down	0.89	0.66	0.77	3.35	1.9	0.98	0.773333333333	2.07666666667
gene-LOC113091444	LOC113091444	glycine receptor subunit alpha-4-like	4.868	2.28322702649	0.00144846805975	0.033405247106	yes	up	2.87	1.89	1.4	0.35	0.69	0.83	2.05333333333	0.623333333333
gene-LOC113091463	LOC113091463	anterior gradient protein 2 homolog	2.546	1.34827356106	0.00147563614636	0.0338540984094	yes	up	45.31	195.45	125.84	51.24	52.75	41.23	122.2	48.4066666667
gene-LOC113091466	LOC113091466	uncharacterized LOC113091466	0.078	-3.67333328714	0.0012687164143	0.0304755532782	yes	down	0	0.02	0.03	0.24	0.26	0.17	0.0166666666667	0.223333333333
gene-LOC113091473	LOC113091473	tyrosine--tRNA ligase, cytoplasmic-like, transcript variant X1	2.489	1.31571736585	0.00177718363629	0.0386146319866	yes	up	2.4	2.26	1.52	0.49	0.83	1.02	2.06	0.78
gene-LOC113091506	LOC113091506	mRNA decay activator protein ZFP36L2-like	2.061	1.04341933631	1.05818383177E-6	9.99790289571E-5	yes	up	308.23	237.06	288.66	107.49	155.01	125.74	277.983333333	129.413333333
gene-LOC113091629	LOC113091629	ras and EF-hand domain-containing protein	0.394	-1.34543389208	9.71928148692E-5	0.00423617969094	yes	down	2.46	2.99	1.29	6.45	5.15	5.08	2.24666666667	5.56
gene-LOC113091773	LOC113091773	up-regulator of cell proliferation-like	87.398	6.44953077906	2.53190198944E-27	6.95228637524E-24	yes	up	2.63	2.77	2.44	0.04	0	0.05	2.61333333333	0.03
gene-LOC113091900	LOC113091900	myozenin-2-like	0.125	-2.99761147988	0.00211938792862	0.0438592507093	yes	down	0.03	0.03	0.2	0.54	0.73	0.84	0.0866666666667	0.703333333333
gene-LOC113092072	LOC113092072	28S ribosomal RNA	0.232	-2.1083992119	6.41329134725E-10	1.40179871667E-7	yes	down	20.79	41.95	25.91	90.4	104.29	189.64	29.55	128.11
gene-LOC113092073	LOC113092073	28S ribosomal RNA	0.231	-2.11557768365	5.12083581843E-11	1.42391646106E-8	yes	down	9.2	11.6	6.17	23.63	38.29	51.34	8.99	37.7533333333
gene-LOC113092075	LOC113092075	18S ribosomal RNA	0.359	-1.47737594769	4.57407835015E-7	4.79612310825E-5	yes	down	53.07	69.99	54.05	127.85	114.08	246.79	59.0366666667	162.906666667
gene-LOC113092076	LOC113092076	18S ribosomal RNA	0.355	-1.49556864623	1.09125334012E-8	1.73706971902E-6	yes	down	57.84	71.22	53.85	143.49	124.61	237.58	60.97	168.56
gene-LOC113092082	LOC113092082	uncharacterized LOC113092082, transcript variant X2	35.389	5.14523772816	0.00203971138621	0.0425309349985	yes	up	0.2	1.62	1.52	0.1	0	0	1.11333333333	0.0333333333333
gene-LOC113092087	LOC113092087	26S proteasome non-ATPase regulatory subunit 6	0.002	-9.29673864229	2.15693338087E-13	9.29046187794E-11	yes	down	0	0	0	8.94	4.31	4.76	0	6.00333333333
gene-LOC113092182	LOC113092182	LRRN4 C-terminal-like protein	2.575	1.36480198665	0.000535872833638	0.0158432281784	yes	up	15.21	7.85	10.08	2.48	3.93	6.06	11.0466666667	4.15666666667
gene-LOC113092211	LOC113092211	CMP-N-acetylneuraminate-beta-galactosamide-alpha-2,3-sialyltransferase 1-like	0.034	-4.8627229097	1.51564028082E-6	0.000137012633946	yes	down	0	0.07	0.5	9.28	6.47	0.78	0.19	5.51
gene-LOC113092253	LOC113092253	kalirin-like, transcript variant X1	0.469	-1.09156415824	7.28252688545E-6	0.000503859112103	yes	down	6.16	3.92	3.46	8.58	9.13	9.07	4.51333333333	8.92666666667
gene-LOC113092372	LOC113092372	cytochrome P450 1B1-like	0.197	-2.34043073612	4.57693929406E-8	6.28385159205E-6	yes	down	1.26	0.66	0.65	4.87	1.89	5.83	0.856666666667	4.19666666667
gene-LOC113092404	LOC113092404	MORN repeat-containing protein 4-like, transcript variant X3	0.077	-3.69742323206	0.0015225483204	0.0346050894508	yes	down	0.04	0.04	0.08	1.35	0.44	0.33	0.0533333333333	0.706666666667
gene-LOC113092509	LOC113092509	-	0.093	-3.42817432322	7.55464077726E-6	0.000516986897053	yes	down	0.31	0.09	0.11	2.82	1.24	2.01	0.17	2.02333333333
gene-LOC113092530	LOC113092530	NXPE family member 3-like	0.010	-6.65224975741	2.16358745849E-5	0.00122651679227	yes	down	0	0	0	1	0.36	0.57	0	0.643333333333
gene-LOC113092560	LOC113092560	tribbles homolog 2-like	2.035	1.02528883745	0.000137896158708	0.00552767320866	yes	up	4.87	4.25	6.19	2.28	2.25	2.81	5.10333333333	2.44666666667
gene-LOC113092589	LOC113092589	kelch-like protein 29, transcript variant X1	4.254	2.08893106988	0.00103110941373	0.0261551737777	yes	up	1.84	13.34	9.81	0.9	1.94	2.52	8.33	1.78666666667
gene-LOC113092590	LOC113092590	uncharacterized LOC113092590, transcript variant X2	4.883	2.28771205097	7.57431819304E-5	0.00349181632207	yes	up	2.16	2.15	1.74	0.3	0.3	0.57	2.01666666667	0.39
gene-LOC113092746	LOC113092746	formin-like protein 1	0.394	-1.34484351373	0.000528194405162	0.0156795222949	yes	down	2.95	1.37	0.93	5.81	3.22	3.58	1.75	4.20333333333
gene-LOC113092749	LOC113092749	carnitine O-palmitoyltransferase 1, liver isoform-like, transcript variant X3	0.443	-1.17477753804	0.000606287034036	0.0174551864701	yes	down	0.91	0.74	0.76	1.71	1.05	2.12	0.803333333333	1.62666666667
gene-LOC113092870	LOC113092870	uncharacterized LOC113092870	9.530	3.25241985157	9.49061954249E-11	2.49677173042E-8	yes	up	4.33	4.12	6.45	0.43	0.85	0.22	4.96666666667	0.5
gene-LOC113092904	LOC113092904	uncharacterized LOC113092904	0.135	-2.88640861042	0.00134422387821	0.0316830106574	yes	down	0	0.56	0.49	4.26	2.74	1.26	0.35	2.75333333333
gene-LOC113092937	LOC113092937	N-acetylmuramoyl-L-alanine amidase-like	0.337	-1.57089284789	0.00244406450097	0.0486752174912	yes	down	4.75	1.61	0.91	9.66	5.95	4.83	2.42333333333	6.81333333333
gene-LOC113092941	LOC113092941	calcineurin B homologous protein 1	0.421	-1.24683967786	3.40005491227E-7	3.7344503129E-5	yes	down	9.47	9.18	6.28	23.04	19.27	14.83	8.31	19.0466666667
gene-LOC113093045	LOC113093045	C3a anaphylatoxin chemotactic receptor-like	2.919	1.54535091151	0.00113435560628	0.0280139287276	yes	up	4.07	2.47	3.88	1.75	1.13	0.58	3.47333333333	1.15333333333
gene-LOC113093056	LOC113093056	tricarboxylate transport protein, mitochondrial-like	0.352	-1.50797216633	0.000155064537187	0.00605030908517	yes	down	0.61	0.61	0.58	1.38	1.18	1.57	0.6	1.37666666667
gene-LOC113093071	LOC113093071	period circadian protein homolog 1-like, transcript variant X2	0.192	-2.37820622363	1.54116306499E-8	2.39256035679E-6	yes	down	2.48	1.65	5.28	9.05	19.63	18.66	3.13666666667	15.78
gene-LOC113093093	LOC113093093	endonuclease domain-containing 1 protein-like	2.941	1.55620526426	0.00148818461604	0.0340912087416	yes	up	3.56	5.65	5.56	1	2.46	1.44	4.92333333333	1.63333333333
gene-LOC113093143	LOC113093143	cell wall protein DAN4-like	2.977	1.57372787575	3.00460641958E-6	0.000240609488106	yes	up	17.44	19.12	28.14	4.77	9.22	5.24	21.5666666667	6.41
gene-LOC113093175	LOC113093175	cytohesin-interacting protein-like	2.106	1.07421543793	0.000561121258801	0.0163802667004	yes	up	19.71	27.86	27.71	11.95	14.59	8.28	25.0933333333	11.6066666667
gene-LOC113093186	LOC113093186	suppressor of cytokine signaling 1-like, transcript variant X1	2.713	1.43965882406	6.63222851336E-7	6.59231510195E-5	yes	up	29.56	18.83	15.7	9.79	6.98	5.02	21.3633333333	7.26333333333
gene-LOC113093272	LOC113093272	catenin alpha-2-like	3.391	1.76176886575	0.000776385248739	0.0209776811304	yes	up	7.16	32.27	33.57	3.79	5.29	6.91	24.3333333333	5.33
gene-LOC113093335	LOC113093335	-	0.396	-1.33682794351	5.85180698934E-5	0.0027944922638	yes	down	14.91	6.18	7.09	38.01	26.1	21.37	9.39333333333	28.4933333333
gene-LOC113093387	LOC113093387	DNA replication licensing factor MCM6-like	2.118	1.08300590835	0.000118545670724	0.00489951599019	yes	up	12.96	17.18	16.71	9.81	6.6	5.39	15.6166666667	7.26666666667
gene-LOC113093854	LOC113093854	serine/threonine-protein kinase PLK1-like	2.709	1.43801159135	0.000367250788186	0.0119961309503	yes	up	4.94	11.04	9.06	3.5	1.71	4.14	8.34666666667	3.11666666667
gene-LOC113093881	LOC113093881	uncharacterized LOC113093881, transcript variant X2	0.020	-5.63480144	0.00177579596693	0.0386146319866	yes	down	0	0	0	0.17	0.36	0.15	0	0.226666666667
gene-LOC113094042	LOC113094042	mitochondrial glutamate carrier 1-like	0.279	-1.83988623462	2.32619316906E-9	4.29407439873E-7	yes	down	2.81	2.93	2.14	13.06	7.51	7.02	2.62666666667	9.19666666667
gene-LOC113094050	LOC113094050	FERM domain-containing protein 4B-like, transcript variant X1	3.337	1.73865232775	0.00174811408396	0.0382287925161	yes	up	2.19	0.69	2.63	0.41	0.81	0.62	1.83666666667	0.613333333333
gene-LOC113094065	LOC113094065	signal transducer and activator of transcription 1-alpha/beta-like, transcript variant X1	3.740	1.90287678363	1.17698670194E-19	1.26121301861E-16	yes	up	148.96	104.5	155.52	42.63	33.64	30.16	136.326666667	35.4766666667
gene-LOC113094070	LOC113094070	ubiquitin-conjugating enzyme E2 T	2.555	1.35358538453	0.00146557272359	0.0337263021705	yes	up	7.18	10.31	9.68	2.97	3.82	3.14	9.05666666667	3.31
gene-LOC113094093	LOC113094093	G-protein coupled receptor 84-like, transcript variant X1	3.252	1.70135099381	1.24583750761E-13	5.82283245314E-11	yes	up	12.4	9.3	13.26	3.23	3.95	3.13	11.6533333333	3.43666666667
gene-LOC113094103	LOC113094103	uncharacterized LOC113094103	11.821	3.56330966233	2.00765974993E-6	0.00017227445987	yes	up	10.67	7.62	8.21	0	1.44	0.84	8.83333333333	0.76
gene-LOC113094110	LOC113094110	trypsin-like	0.407	-1.29736110346	2.80414434476E-6	0.000227301250263	yes	down	7.55	5.9	3.69	12.26	11.98	14.69	5.71333333333	12.9766666667
gene-LOC113094118	LOC113094118	trypsin-like	0.143	-2.80121597067	1.19770540452E-10	3.04161787527E-8	yes	down	1.62	1.46	2.27	6.6	9.25	20.84	1.78333333333	12.23
gene-LOC113094211	LOC113094211	uncharacterized LOC113094211	0.301	-1.73021727346	0.00157383377313	0.0355317641258	yes	down	0.78	0.74	0.63	2.39	2.15	2.56	0.716666666667	2.36666666667
gene-LOC113094294	LOC113094294	ankyrin-1-like	0.423	-1.24017166898	1.36100089958E-9	2.70562052136E-7	yes	down	2.21	1.64	1.75	4.01	4.21	5.15	1.86666666667	4.45666666667
gene-LOC113094561	LOC113094561	cyclin-dependent kinase 1-like	2.584	1.36976220505	5.66440905543E-5	0.00272997094744	yes	up	11.46	24.12	21.16	8.09	6.55	7.33	18.9133333333	7.32333333333
gene-LOC113094562	LOC113094562	kinesin-like protein KIF11, transcript variant X1	2.441	1.28741623731	0.000664910334499	0.018665923729	yes	up	4.29	7.72	6.6	2.48	1.41	3.76	6.20333333333	2.55
gene-LOC113094587	LOC113094587	6-phosphofructo-2-kinase/fructose-2,6-bisphosphatase 4-like, transcript variant X1	0.497	-1.00728027652	9.74661368675E-6	0.000642954543113	yes	down	6.48	4.71	5.64	10.15	12.35	10.58	5.61	11.0266666667
gene-LOC113094628	LOC113094628	peptidyl-prolyl cis-trans isomerase FKBP1A-like, transcript variant X1	0.342	-1.54641226912	0.000221606740642	0.00805299465951	yes	down	2.07	1	0.91	3.49	4.71	2.7	1.32666666667	3.63333333333
gene-LOC113094812	LOC113094812	protein ELFN1-like, transcript variant X1	8.654	3.11341991263	0.000107284895044	0.00453580985986	yes	up	0.51	0.37	0.21	0.04	0.01	0.07	0.363333333333	0.04
gene-LOC113094866	LOC113094866	uncharacterized LOC113094866	2.379	1.25009408006	0.00137725184939	0.0322023324913	yes	up	3.12	3.35	3.23	1.48	0.74	1.83	3.23333333333	1.35
gene-LOC113094895	LOC113094895	enolase-like	0.320	-1.64296808841	1.76507779876E-5	0.0010422974195	yes	down	3.77	1.97	1.64	9.26	7.81	4.81	2.46	7.29333333333
gene-LOC113094960	LOC113094960	uncharacterized LOC113094960	0.050	-4.31335796946	0.00023832211463	0.00853336901724	yes	down	0.03	0	0.04	0.57	0.04	0.68	0.0233333333333	0.43
gene-LOC113095034	LOC113095034	GTPase IMAP family member 4-like, transcript variant X1	5.072	2.34251252677	2.17685848894E-12	7.65104806824E-10	yes	up	17.11	19.9	33.66	5.85	3.5	4.42	23.5566666667	4.59
gene-LOC113095036	LOC113095036	GTPase IMAP family member 4-like, transcript variant X1	2.501	1.32266790383	0.000137247408801	0.00550669192537	yes	up	4.43	4.4	6.21	2.68	1.89	1.18	5.01333333333	1.91666666667
gene-LOC113095047	LOC113095047	uncharacterized LOC113095047	12.562	3.65101714088	1.99198914134E-6	0.000171600099874	yes	up	0.18	23.19	17.63	0.1	1.38	0.08	13.6666666667	0.52
gene-LOC113095068	LOC113095068	seipin-like, transcript variant X1	0.077	-3.70266670959	0.00147317116569	0.0338505763565	yes	down	0	0	0.13	0.64	0.71	0.6	0.0433333333333	0.65
gene-LOC113095216	LOC113095216	uncharacterized LOC113095216	0.028	-5.14418256182	0.00111338844145	0.0276359366025	yes	down	0.02	0.01	0	0.15	0.18	0.13	0.01	0.153333333333
gene-LOC113095440	LOC113095440	sphingosine 1-phosphate receptor 2, transcript variant X1	2.207	1.14216789408	9.9763099857E-8	1.25948046814E-5	yes	up	17.57	10.41	12.01	6.4	4.99	6.03	13.33	5.80666666667
gene-LOC113095702	LOC113095702	forkhead box protein M1-like, transcript variant X1	3.495	1.80524600808	0.000100210004572	0.00432903278355	yes	up	1.09	1.9	1.59	0.36	0.33	0.66	1.52666666667	0.45
gene-LOC113095718	LOC113095718	28S ribosomal RNA	0.146	-2.78039881882	4.75766439142E-9	8.36092909491E-7	yes	down	2	1.95	1.47	4.66	7.43	24.3	1.80666666667	12.13
gene-LOC113095722	LOC113095722	28S ribosomal RNA	0.261	-1.93705766088	5.75803350949E-9	9.69246912667E-7	yes	down	15.94	31.01	18.02	60.52	68.55	117.79	21.6566666667	82.2866666667
gene-LOC113095798	LOC113095798	CMP-N-acetylneuraminate-beta-galactosamide-alpha-2,3-sialyltransferase 1-like, transcript variant X1	0.005	-7.61705146902	1.65500644561E-6	0.000148087684687	yes	down	0	0	0.07	6.82	6.12	1.08	0.0233333333333	4.67333333333
gene-LOC113095949	LOC113095949	alkaline phosphatase-like, transcript variant X1	2.434	1.28319370504	0.000479895702765	0.0145807315389	yes	up	4.27	3.9	2.59	1.14	1.21	1.99	3.58666666667	1.44666666667
gene-LOC113096066	LOC113096066	polyubiquitin-like	6.796	2.76469158182	5.02132312506E-9	8.71963676586E-7	yes	up	66.57	28.44	16.43	5.31	7.05	3.38	37.1466666667	5.24666666667
gene-LOC113096070	LOC113096070	sodium-dependent serotonin transporter-like	83.056	6.37600388175	0.000403025146329	0.0128350655004	yes	up	0.02	0.31	0.61	0	0	0	0.313333333333	0
gene-LOC113096080	LOC113096080	-	4.241	2.08425784493	6.87392697488E-7	6.77128044202E-5	yes	up	40.44	42.32	47.97	10.5	15.45	3.71	43.5766666667	9.88666666667
gene-LOC113096083	LOC113096083	protein phosphatase Slingshot homolog 1-like, transcript variant X1	0.294	-1.76733195683	2.94553054745E-6	0.000237012708922	yes	down	1.09	0.37	0.4	2.01	1.88	2.11	0.62	2
gene-LOC113096084	LOC113096084	P-selectin glycoprotein ligand 1-like	384.124	8.58542700161	1.45471467082E-11	4.56510245342E-9	yes	up	3.04	2.96	2.24	0	0	0	2.74666666667	0
gene-LOC113096130	LOC113096130	testican-2-like, transcript variant X1	0.070	-3.83902812159	0.00074285513529	0.0203090214772	yes	down	0.1	0	0	0.48	0.33	0.38	0.0333333333333	0.396666666667
gene-LOC113096334	LOC113096334	sodium-dependent phosphate transporter 2-like, transcript variant X2	0.488	-1.03557298903	7.69906558078E-5	0.00353818773249	yes	down	2.05	1.75	1.92	5.14	2.65	3.64	1.90666666667	3.81
gene-LOC113096345	LOC113096345	epigen-like	4.320	2.11109896447	3.57486192762E-6	0.000277487604113	yes	up	19.68	38.44	73.13	5.95	13.17	10.84	43.75	9.98666666667
gene-LOC113096516	LOC113096516	centromere protein S-like	3.494	1.80492268552	5.57681793914E-5	0.00269243867404	yes	up	6.21	7.43	7.78	1.63	2.69	1.92	7.14	2.08
gene-LOC113096518	LOC113096518	-	0.221	-2.17829748709	6.27656451159E-5	0.00297149337556	yes	down	0.86	0.81	0.32	3.01	3.58	2.07	0.663333333333	2.88666666667
gene-LOC113096630	LOC113096630	protein BTG2-like	3.097	1.63101634723	2.18619205735E-5	0.00123773404443	yes	up	226.82	152.59	225.06	39.96	106.22	37.63	201.49	61.27
gene-LOC113096681	LOC113096681	low affinity immunoglobulin gamma Fc region receptor II-like, transcript variant X1	13.555	3.76079632217	6.83571701511E-5	0.00319343793029	yes	up	0.42	3.83	6.22	0.22	0.41	0.1	3.49	0.243333333333
gene-LOC113096925	LOC113096925	18S ribosomal RNA	0.336	-1.57225929659	2.1413435555E-9	3.993195027E-7	yes	down	57.21	60.54	50.79	132.57	119.19	241.2	56.18	164.32
gene-LOC113096926	LOC113096926	18S ribosomal RNA	0.332	-1.59021660493	2.51568085958E-9	4.59229914297E-7	yes	down	57.66	62.9	43.74	128.57	124.27	232.53	54.7666666667	161.79
gene-LOC113096927	LOC113096927	28S ribosomal RNA	0.336	-1.57144370278	1.8380297779E-5	0.00107525965729	yes	down	11.89	19.29	8.79	22.94	36.59	57.31	13.3233333333	38.9466666667
gene-LOC113096930	LOC113096930	-	0.373	-1.42229827734	0.000155416251657	0.00605861366485	yes	down	4.69	5.81	3.92	8.41	7.62	22.09	4.80666666667	12.7066666667
gene-LOC113096953	LOC113096953	tripartite motif-containing protein 16-like	0.258	-1.95512380155	0.000132788621157	0.00534790636103	yes	down	0.26	0.58	0.49	1.84	1.51	1.87	0.443333333333	1.74
gene-LOC113097030	LOC113097030	NACHT, LRR and PYD domains-containing protein 12-like	3.092	1.62835530722	0.000677369155229	0.018967199787	yes	up	9.56	19.88	20.94	3.82	2.13	2.89	16.7933333333	2.94666666667
gene-LOC113097043	LOC113097043	verrucotoxin subunit beta-like, transcript variant X1	0.111	-3.17712818014	6.60777015396E-7	6.58289736835E-5	yes	down	0.21	1	0.73	5.19	10.15	2.1	0.646666666667	5.81333333333
gene-LOC113097044	LOC113097044	uncharacterized LOC113097044	17.093	4.09535601767	0.00072080807612	0.0198919485027	yes	up	0.49	0.62	1.02	0	0.09	0.05	0.71	0.0466666666667
gene-LOC113097233	LOC113097233	membrane-associated guanylate kinase, WW and PDZ domain-containing protein 3-like, transcript variant X2	0.342	-1.55002340779	4.51799048538E-5	0.00223780602012	yes	down	0.43	0.37	0.24	0.93	0.7	1.06	0.346666666667	0.896666666667
gene-LOC113097260	LOC113097260	CD9 antigen-like	4.294	2.10229284335	5.15395919918E-5	0.00251314143681	yes	up	4.91	12.47	7.02	2.19	1.6	1.99	8.13333333333	1.92666666667
gene-LOC113097283	LOC113097283	thrombospondin-4-B	0.300	-1.73594362397	0.000341928662261	0.0113375802625	yes	down	0.41	1.21	0.69	1.74	2.33	3.62	0.77	2.56333333333
gene-LOC113097302	LOC113097302	gastrula zinc finger protein XlCGF26.1-like	0.030	-5.0721623798	0.000319293380024	0.0107492991249	yes	down	0.06	0	0	0.36	0.48	1.11	0.02	0.65
gene-LOC113097306	LOC113097306	arachidonate 5-lipoxygenase-like	0.042	-4.56871234663	0.00014417195521	0.00572181633263	yes	down	0.17	0.33	0	8.87	2.8	0.19	0.166666666667	3.95333333333
gene-LOC113097324	LOC113097324	translation initiation factor eIF-2B subunit beta-like	0.009	-6.72301287423	1.50845224124E-5	0.000924300429105	yes	down	0	0	0	0.73	1.63	0.52	0	0.96
gene-LOC113097457	LOC113097457	uncharacterized LOC113097457, transcript variant X1	0.012	-6.36037971731	0.000522074839633	0.0155293405582	yes	down	0	0	0	0.51	1.73	0.09	0	0.776666666667
gene-LOC113097458	LOC113097458	uncharacterized LOC113097458	0.020	-5.62958894181	0.00223311413518	0.0455749343409	yes	down	0	0	0.07	2.69	4.7	0	0.0233333333333	2.46333333333
gene-LOC113097502	LOC113097502	transmembrane protease serine 9-like	0.377	-1.40734742405	2.27291574764E-5	0.00127046158342	yes	down	64.26	21.41	23.56	103.94	69.57	97.63	36.41	90.38
gene-LOC113097504	LOC113097504	prostasin-like	0.316	-1.6641383479	0.000483814108082	0.0146512595748	yes	down	2.44	9.98	6.86	33.48	15.37	16.04	6.42666666667	21.63
gene-LOC113097585	LOC113097585	insulin-like growth factor-binding protein 5, transcript variant X1	0.337	-1.57039928804	1.52322406184E-5	0.000932051893218	yes	down	3.93	2.79	3.04	13.89	7.92	6.55	3.25333333333	9.45333333333
gene-LOC113097589	LOC113097589	oxysterol-binding protein 1-like, transcript variant X2	2.282	1.19020367292	3.42451446517E-8	4.80679292374E-6	yes	up	11.56	14.99	13.2	6.5	5.3	6.65	13.25	6.15
gene-LOC113097606	LOC113097606	uncharacterized LOC113097606, transcript variant X5	3.655	1.86987157389	3.70376449425E-6	0.000283486392492	yes	up	5.05	6.52	6.03	1.35	2.3	0.83	5.86666666667	1.49333333333
gene-LOC113097612	LOC113097612	uncharacterized LOC113097612	4.436	2.14939624242	1.15565108273E-10	2.96914471748E-8	yes	up	158.55	59	93.22	33.9	28	15.83	103.59	25.91
gene-LOC113097651	LOC113097651	probable ATP-dependent RNA helicase DHX58	7.376	2.88282471901	1.25829567637E-21	1.84273207485E-18	yes	up	39.79	39.16	72.85	8.66	6.02	5.58	50.6	6.75333333333
gene-LOC113097654	LOC113097654	uncharacterized LOC113097654	4.969	2.3128170326	0.000439412511734	0.0137403197797	yes	up	12.61	19.3	8.43	5.37	1.21	1.8	13.4466666667	2.79333333333
gene-LOC113097674	LOC113097674	cryptochrome-1-like, transcript variant X1	0.270	-1.89049889737	0.000195908050171	0.00728174642657	yes	down	3.84	1.52	2.15	3.6	5.98	18.89	2.50333333333	9.49
gene-LOC113097675	LOC113097675	cryptochrome-1-like	3.206	1.68055334882	0.00217536833349	0.0446853349609	yes	up	1.3	1.74	2.13	0.63	0.68	0.26	1.72333333333	0.523333333333
gene-LOC113097684	LOC113097684	protein BTG2-like	3.016	1.59266512971	2.75616686307E-7	3.10769953322E-5	yes	up	294.75	286.24	416.03	78.75	153.75	86.79	332.34	106.43
gene-LOC113097706	LOC113097706	uncharacterized LOC113097706, transcript variant X1	0.031	-5.03464751022	0.00038215628028	0.012363515477	yes	down	0	0	0.02	0.34	0.07	0.11	0.00666666666667	0.173333333333
gene-LOC113098333	LOC113098333	uncharacterized LOC113098333	0.018	-5.77495098868	0.00142950298768	0.033159336991	yes	down	0	0	0	0.14	0.49	0.75	0	0.46
gene-LOC113098422	LOC113098422	mis18-binding protein 1-like	2.704	1.43488167833	0.000309934736219	0.0105148051745	yes	up	0.72	1.09	1.09	0.31	0.35	0.4	0.966666666667	0.353333333333
gene-LOC113098452	LOC113098452	DNA polymerase epsilon subunit 2-like	2.258	1.17478539308	0.000123772546084	0.0050785307741	yes	up	5.89	4.51	4.91	2.7	1.98	1.92	5.10333333333	2.2
gene-LOC113098710	LOC113098710	cytokine receptor common subunit gamma-like, transcript variant X2	24.060	4.58854149182	2.80537114297E-7	3.13728711364E-5	yes	up	1.26	5	3.69	0.07	0.14	0.23	3.31666666667	0.146666666667
gene-LOC113098738	LOC113098738	H-2 class I histocompatibility antigen, Q10 alpha chain-like	2.594	1.37494105609	2.93293764324E-6	0.000236432444804	yes	up	17.37	24.12	19.18	6.73	5.87	10.62	20.2233333333	7.74
gene-LOC113098820	LOC113098820	cadherin EGF LAG seven-pass G-type receptor 1-like	2.792	1.48126267417	0.000759720102665	0.020692835084	yes	up	19.87	18.88	28.69	4.84	14.51	6.82	22.48	8.72333333333
gene-LOC113098917	LOC113098917	B- and T-lymphocyte attenuator-like, transcript variant X1	3.791	1.92275297441	0.000642210864313	0.0182266744914	yes	up	2.01	12.24	9.57	2.63	1.57	2.08	7.94	2.09333333333
gene-LOC113098925	LOC113098925	GTPase IMAP family member 4-like, transcript variant X1	4.283	2.09876911481	0.000487527722244	0.0147311161961	yes	up	4.16	3.62	3.73	0.1	1.18	1.31	3.83666666667	0.863333333333
gene-LOC113098982	LOC113098982	E3 ubiquitin-protein ligase rnf168-like, transcript variant X1	3.784	1.9199343319	9.33761473094E-5	0.00409828936652	yes	up	10.26	3.68	3.82	1.9	0.77	1.16	5.92	1.27666666667
gene-LOC113098985	LOC113098985	CD9 antigen-like, transcript variant X1	3.830	1.93740302704	4.90627601575E-13	1.95956664069E-10	yes	up	119.24	79.71	127.66	35.61	28.07	19.51	108.87	27.73
gene-LOC113098997	LOC113098997	protein BTG2-like	4.657	2.21941589729	1.35521943266E-10	3.40229774596E-8	yes	up	96.3	48.3	74.3	12.4	22.42	9.5	72.9666666667	14.7733333333
gene-LOC113099009	LOC113099009	-	3.114	1.63878500372	0.00072200083036	0.0199123568619	yes	up	2.08	1.66	2.26	0.58	0.53	0.77	2	0.626666666667
gene-LOC113099146	LOC113099146	uncharacterized LOC113099146	3.284	1.71528347751	3.00666019416E-6	0.000240609488106	yes	up	6.16	6.95	9.59	2.4	2.77	1.67	7.56666666667	2.28
gene-LOC113099215	LOC113099215	-	0.057	-4.13059176878	0.000787217955035	0.021153292744	yes	down	0.08	0	0	0.69	0.36	0.18	0.0266666666667	0.41
gene-LOC113099345	LOC113099345	calcium-activated chloride channel regulator 1-like	0.336	-1.57515460666	9.32853481093E-5	0.00409828936652	yes	down	1.75	1.29	0.76	2.45	4.07	2.13	1.26666666667	2.88333333333
gene-LOC113099541	LOC113099541	E3 ubiquitin-protein ligase RNF130-like, transcript variant X2	0.372	-1.42675419676	0.000415594328047	0.0131263272526	yes	down	2.32	1.17	0.74	3.44	2.21	4.5	1.41	3.38333333333
gene-LOC113099629	LOC113099629	G-protein coupled receptor family C group 6 member A-like	3.175	1.66666172719	1.57871552135E-5	0.000958001211533	yes	up	2.61	3.75	2.94	1.35	0.62	0.93	3.1	0.966666666667
gene-LOC113099741	LOC113099741	uncharacterized LOC113099741	0.015	-6.08125932095	2.94373784024E-5	0.00157335983301	yes	down	0	0	0.07	2.51	1.37	0.81	0.0233333333333	1.56333333333
gene-LOC113100013	LOC113100013	NLR family CARD domain-containing protein 3-like	2.410	1.26927426674	9.87598772271E-5	0.00427901030187	yes	up	41.61	41.19	36.05	19.85	11.88	39.56	39.6166666667	23.7633333333
gene-LOC113100018	LOC113100018	uncharacterized LOC113100018	2.222	1.15156285383	0.000687098832124	0.0191907184301	yes	up	12.58	9.58	11.15	2.79	4.14	5.89	11.1033333333	4.27333333333
gene-LOC113100076	LOC113100076	uncharacterized LOC113100076, transcript variant X1	0.185	-2.43639794345	5.57116773775E-5	0.00269243867404	yes	down	2.49	6.76	7.93	40.05	20.81	51.98	5.72666666667	37.6133333333
gene-LOC113100077	LOC113100077	-	0.004	-7.93241047491	8.312717602E-8	1.08050572523E-5	yes	down	0	0	0	1.23	0.1	0.67	0	0.666666666667
gene-LOC113100219	LOC113100219	E3 ubiquitin-protein ligase rnf213-alpha-like	20.465	4.35510501046	2.69233039011E-8	3.94282811197E-6	yes	up	14.23	9.73	13.46	0.44	0.14	1.21	12.4733333333	0.596666666667
gene-LOC113100327	LOC113100327	tripartite motif-containing protein 35-like	0.127	-2.97276363475	8.38161187121E-6	0.000565649363978	yes	down	0.43	0.22	0.18	1.51	3.36	1.29	0.276666666667	2.05333333333
gene-LOC113100364	LOC113100364	uncharacterized LOC113100364, transcript variant X1	4.160	2.0566880104	0.00211192638383	0.0437361336499	yes	up	0.77	0.63	0.56	0.17	0.09	0.2	0.653333333333	0.153333333333
gene-LOC113100536	LOC113100536	uncharacterized LOC113100536, transcript variant X1	0.132	-2.91887972507	0.00110619749622	0.0275232679557	yes	down	0.81	0.22	0.77	1.12	0.82	11.47	0.6	4.47
gene-LOC113100562	LOC113100562	microtubule-associated serine/threonine-protein kinase 2-like, transcript variant X1	0.481	-1.05557028037	0.00014031009043	0.00561419263475	yes	down	4.71	2.55	2.63	5.58	4.7	9.04	3.29666666667	6.44
gene-LOC113100635	LOC113100635	urokinase plasminogen activator surface receptor-like	0.378	-1.40429555312	0.00175018375153	0.0382550114127	yes	down	8.05	10.12	6.96	7.43	5.51	7.86	8.37666666667	6.93333333333
gene-LOC113100639	LOC113100639	cytochrome P450 3A30-like	0.097	-3.36895113814	0.00140221653951	0.0326470489914	yes	down	0.37	0.04	0.04	0.55	0.37	2.56	0.15	1.16
gene-LOC113100747	LOC113100747	5'-nucleotidase domain-containing protein 2-like	0.389	-1.36189994369	2.81452067787E-5	0.00151908048479	yes	down	13.32	10.7	14.54	16.84	37.08	41.16	12.8533333333	31.6933333333
gene-LOC113100957	LOC113100957	DNA replication licensing factor mcm2-like	2.293	1.19702951001	0.000100909591417	0.00434217628729	yes	up	5.94	7.52	7.43	4.15	2.7	2.11	6.96333333333	2.98666666667
gene-LOC113100966	LOC113100966	translation machinery-associated protein 7-like	2.636	1.39827843751	0.000483873794177	0.0146512595748	yes	up	21.71	28.28	28.49	12.21	8.14	10.68	26.16	10.3433333333
gene-LOC113101083	LOC113101083	transcription factor jun-B-like, transcript variant X1	2.332	1.22148551615	9.1003984144E-5	0.00402635351398	yes	up	54.19	54.98	78.55	18.17	35.64	24.22	62.5733333333	26.01
gene-LOC113101090	LOC113101090	regulator of G-protein signaling 4-like	0.344	-1.54096735334	2.87794747648E-6	0.000232426000794	yes	down	7.92	13.15	10.28	25.83	40.14	23	10.45	29.6566666667
gene-LOC113101093	LOC113101093	uncharacterized LOC113101093	0.040	-4.65490577222	0.00125361367257	0.0301787742962	yes	down	0.05	0	0	0.48	0.38	0.17	0.0166666666667	0.343333333333
gene-LOC113101118	LOC113101118	uncharacterized LOC113101118	0.004	-7.94591489723	1.99960525191E-9	3.78666625593E-7	yes	down	0	0	0	2.43	1.61	1.87	0	1.97
gene-LOC113101123	LOC113101123	uncharacterized LOC113101123	0.126	-2.98650521786	4.76328704877E-6	0.000352900932885	yes	down	2.69	0.41	1.19	10.85	16.95	3.74	1.43	10.5133333333
gene-LOC113101285	LOC113101285	HLA class II histocompatibility antigen, DO alpha chain-like	0.286	-1.80724194098	3.33140525608E-5	0.00174084592673	yes	down	3.09	5.2	4.29	17.41	18.1	8.09	4.19333333333	14.5333333333
gene-LOC113101820	LOC113101820	NFX1-type zinc finger-containing protein 1-like	5.139	2.36134742957	1.5975634907E-12	5.89809700845E-10	yes	up	5.7	5.22	10.73	1.67	1.02	1.22	7.21666666667	1.30333333333
gene-LOC113101948	LOC113101948	tripartite motif-containing protein 16-like, transcript variant X1	4.329	2.11402074901	2.90115545327E-11	8.33067736496E-9	yes	up	6.28	4.31	5.78	1.22	1.15	1.25	5.45666666667	1.20666666667
gene-LOC113101949	LOC113101949	tripartite motif-containing protein 16-like	2.195	1.13397625272	0.00108785274255	0.0272381661288	yes	up	4.67	4.28	6.48	3.08	2.02	1.81	5.14333333333	2.30333333333
gene-LOC113102071	LOC113102071	-	3.353	1.74565654804	4.72319293261E-11	1.32171183631E-8	yes	up	6.24	5.08	8.45	3.1	1.63	1.88	6.59	2.20333333333
gene-LOC113102432	LOC113102432	aurora kinase B-like	3.084	1.62469652143	6.50949915726E-5	0.00306525547669	yes	up	3.25	6.46	5.61	1.55	1.46	1.94	5.10666666667	1.65
gene-LOC113102464	LOC113102464	protein-glutamine gamma-glutamyltransferase 2-like, transcript variant X1	0.068	-3.87576443112	0.000153638404208	0.00600529328333	yes	down	0.08	0.11	0.16	0.08	0.98	4.04	0.116666666667	1.7
gene-LOC113102785	LOC113102785	H-2 class I histocompatibility antigen, Q9 alpha chain-like	0.376	-1.41031224113	0.000150602015373	0.00592880729694	yes	down	431.21	55.15	49.9	512.26	502.76	671.67	178.753333333	562.23
gene-LOC113102967	LOC113102967	ubiquitin carboxyl-terminal hydrolase 47-like, transcript variant X1	10.809	3.43419749914	1.97024791617E-32	1.23658388499E-28	yes	up	110.03	47.71	79.8	7.4	8.04	4.94	79.18	6.79333333333
gene-LOC113102968	LOC113102968	probable E3 ubiquitin-protein ligase ARI7	14.041	3.81162212189	8.55043508755E-28	2.68324867955E-24	yes	up	76.89	35.16	46.61	5.61	2.75	2.54	52.8866666667	3.63333333333
gene-LOC113102986	LOC113102986	meprin A subunit beta-like	2.654	1.40828165976	8.39650265754E-5	0.00378739166074	yes	up	12.91	6.59	5.49	3.92	2.91	2.09	8.33	2.97333333333
gene-LOC113102989	LOC113102989	uncharacterized LOC113102989	32.621	5.02772313363	2.72529734088E-5	0.00147818781943	yes	up	12.73	120.97	232.55	0	0	11.85	122.083333333	3.95
gene-LOC113103211	LOC113103211	RIPOR family member 3, transcript variant X3	0.385	-1.37593875169	6.74126609068E-6	0.000474632667353	yes	down	1.37	1.19	1.77	3.16	3.92	3.7	1.44333333333	3.59333333333
gene-LOC113103988	LOC113103988	voltage-dependent calcium channel subunit alpha-2/delta-2-like, transcript variant X1	0.113	-3.142088176	0.00218384413723	0.0447951326049	yes	down	0.06	0.01	0.06	0.08	0.06	1.02	0.0433333333333	0.386666666667
gene-LOC113103999	LOC113103999	5S ribosomal RNA	0.131	-2.93589158414	0.00105027925669	0.0265800511885	yes	down	2.36	0.41	1.64	9.15	24.77	3.73	1.47	12.55
gene-LOC113104025	LOC113104025	CD209 antigen-like protein D	5.764	2.52696778693	0.00131900300831	0.0312899990103	yes	up	1.68	3.05	2.13	0.52	0.6	0.11	2.28666666667	0.41
gene-LOC113104034	LOC113104034	E3 ubiquitin/ISG15 ligase TRIM25-like	2.782	1.47628951548	0.00137944008127	0.0322363407076	yes	up	11.8	8.57	8.39	5.19	1.5	3.66	9.58666666667	3.45
gene-LOC113104076	LOC113104076	18S ribosomal RNA	0.314	-1.67329832375	1.72085190243E-10	4.2236819822E-8	yes	down	53.46	62.69	42.46	135.71	129.65	232.29	52.87	165.883333333
gene-LOC113104077	LOC113104077	18S ribosomal RNA	0.361	-1.47020129284	3.7386407579E-7	4.04565130684E-5	yes	down	56.05	74.52	48.01	139.15	112.27	243.29	59.5266666667	164.903333333
gene-LOC113104783	LOC113104783	uncharacterized LOC113104783	0.009	-6.87418224323	4.71438384487E-5	0.00232459865141	yes	down	0	0	0	0.06	0.93	1.42	0	0.803333333333
gene-LOC113105073	LOC113105073	-	0.423	-1.24121368247	0.00071708273654	0.0198140333001	yes	down	2.24	0.87	1.34	4.38	3.24	2.66	1.48333333333	3.42666666667
gene-LOC113105151	LOC113105151	uncharacterized LOC113105151	0.166	-2.59229088277	1.95830911425E-8	2.95657569159E-6	yes	down	1.77	1.57	1.26	5.18	6.66	16.82	1.53333333333	9.55333333333
gene-LOC113105175	LOC113105175	-	3.584	1.84157682655	0.00132811390325	0.0314260769838	yes	up	1.24	0.91	1.13	0.4	0.16	0.35	1.09333333333	0.303333333333
gene-LOC113105290	LOC113105290	interleukin-8-like	2.231	1.15770055974	0.000233568858991	0.00838367177361	yes	up	168.02	155.59	146.34	60.92	101.36	43.91	156.65	68.73
gene-LOC113105291	LOC113105291	interleukin-8-like	3.513	1.81286910121	1.17829058814E-9	2.37463388529E-7	yes	up	195.53	171.34	145.36	55.67	59.89	28.81	170.743333333	48.1233333333
gene-LOC113105313	LOC113105313	uncharacterized LOC113105313	0.032	-4.9732174148	0.00210920743765	0.0437103394178	yes	down	0	0	0.03	0.26	0.36	0.23	0.01	0.283333333333
gene-LOC113105333	LOC113105333	-	3.979	1.99225256545	2.20026514068E-5	0.00124119238939	yes	up	3.33	2.03	4.26	0.7	0.89	0.75	3.20666666667	0.78
gene-LOC113105462	LOC113105462	cystathionine beta-synthase-like	0.206	-2.27745802405	2.06063722822E-5	0.00118188036533	yes	down	0.22	0.47	0.9	1.93	2.38	3.23	0.53	2.51333333333
gene-LOC113105477	LOC113105477	solute carrier family 12 member 3-like	0.454	-1.13936250684	0.0018781881761	0.039978836884	yes	down	6.48	6.53	4.82	20.67	6.23	12.23	5.94333333333	13.0433333333
gene-LOC113105478	LOC113105478	-	0.359	-1.47621021479	3.66531823487E-11	1.03891671826E-8	yes	down	12.53	17.44	12.59	42.53	36.09	37.62	14.1866666667	38.7466666667
gene-LOC113105546	LOC113105546	transcription factor E2F8-like, transcript variant X1	2.738	1.4528820562	4.322614703E-5	0.0021703971927	yes	up	2.23	3.92	2.99	1.32	0.95	1.04	3.04666666667	1.10333333333
gene-LOC113105597	LOC113105597	uncharacterized protein DDB_G0292642-like, transcript variant X1	2.673	1.41846849431	1.92478511589E-5	0.00111856493759	yes	up	19.86	18.09	20.86	7.21	9.97	4.91	19.6033333333	7.36333333333
gene-LOC113105603	LOC113105603	E3 ubiquitin-protein ligase TRIM39-like	0.357	-1.48768793616	1.80308672138E-6	0.000158433624034	yes	down	4.19	2.17	2.58	5.42	6.41	11.06	2.98	7.63
gene-LOC113105614	LOC113105614	insulin receptor substrate 1-B-like, transcript variant X1	0.496	-1.01032947658	0.000169644301795	0.00650082380644	yes	down	2.06	1.6	1.87	3.02	3.36	4.19	1.84333333333	3.52333333333
gene-LOC113105820	LOC113105820	E3 ubiquitin-protein ligase TRIM39-like	6.607	2.72391544228	6.66289495783E-14	3.21678711074E-11	yes	up	9.75	15.95	21.08	2.79	2.52	1.68	15.5933333333	2.33
gene-LOC113105838	LOC113105838	basic leucine zipper transcriptional factor ATF-like	5.281	2.40079807671	4.33702794771E-8	5.99191779417E-6	yes	up	6.34	2.81	3.25	0.57	0.92	0.72	4.13333333333	0.736666666667
gene-LOC113105853	LOC113105853	-	22.623	4.49972794834	1.27056977073E-9	2.54891380398E-7	yes	up	4.07	9.07	13.71	0.71	0.29	0.2	8.95	0.4
gene-LOC113105864	LOC113105864	uncharacterized protein K02A2.6-like	0.020	-5.61209250658	0.00229733089363	0.0464691231495	yes	down	0	0	0	0.13	0.05	0.22	0	0.133333333333
gene-LOC113105867	LOC113105867	shootin-1-like	0.300	-1.73481316456	1.68378179052E-7	1.99933159959E-5	yes	down	5.1	6.8	2.95	20.03	13.19	12.67	4.95	15.2966666667
gene-LOC113105871	LOC113105871	UDP-glucuronosyltransferase 2B31-like, transcript variant X2	0.070	-3.82927641154	3.89551215483E-23	7.13105962543E-20	yes	down	4.14	1.51	3.16	20.75	54.97	42.56	2.93666666667	39.4266666667
gene-LOC113105895	LOC113105895	cornifelin homolog	2.077	1.05440915176	5.1495592169E-5	0.00251314143681	yes	up	132.19	191.58	234.34	85.38	85.71	81.29	186.036666667	84.1266666667
gene-LOC113105897	LOC113105897	cornifelin-like	0.439	-1.18840476185	0.00107464363739	0.0270563859971	yes	down	4.29	2.21	3.06	7.53	8	5.37	3.18666666667	6.96666666667
gene-LOC113105899	LOC113105899	cornifelin homolog B-like	0.289	-1.79053585935	2.69585981521E-7	3.06046266464E-5	yes	down	264.55	109.44	266.89	472.15	957.8	705.09	213.626666667	711.68
gene-LOC113105900	LOC113105900	cornifelin homolog B-like	0.439	-1.18729156427	0.00234585941028	0.0471900125142	yes	down	236.99	128.16	312.97	263.44	756.6	471.85	226.04	497.296666667
gene-LOC113105911	LOC113105911	interleukin-8-like, transcript variant X1	2.526	1.33673121667	0.000550086714753	0.0161844771765	yes	up	9.06	5.66	6.67	2.92	2.45	3.02	7.13	2.79666666667
gene-LOC113105968	LOC113105968	kinesin-like protein KIF18A	2.970	1.57067234808	0.000114172498414	0.00475005165277	yes	up	1.77	2.66	2.24	0.64	0.54	1.05	2.22333333333	0.743333333333
gene-LOC113106062	LOC113106062	non-canonical poly(A) RNA polymerase PAPD5-like	2.216	1.14791382636	9.86799095039E-8	1.24939571877E-5	yes	up	9.16	7.19	9.65	4.56	3.07	3.78	8.66666666667	3.80333333333
gene-LOC113106084	LOC113106084	low choriolytic enzyme-like	2.885	1.52875969668	0.000229095127766	0.00824402596172	yes	up	4.43	5.6	4.86	1.73	1	2.18	4.96333333333	1.63666666667
gene-LOC113106086	LOC113106086	low choriolytic enzyme-like	2.915	1.54331347931	9.81666915923E-6	0.000645637040182	yes	up	36.11	58.84	49.09	53.45	11.29	21.91	48.0133333333	28.8833333333
gene-LOC113106124	LOC113106124	tyrosine-protein phosphatase non-receptor type 5-like, transcript variant X1	4.945	2.30597576756	0.000962624996758	0.0247756101978	yes	up	2.16	2.91	1.54	0.55	0.1	0.64	2.20333333333	0.43
gene-LOC113106251	LOC113106251	malignant fibrous histiocytoma-amplified sequence 1-like, transcript variant X1	6.222	2.63733513361	9.52592448034E-29	4.18511966119E-25	yes	up	33.17	23.61	37.93	5.52	5.07	4.09	31.57	4.89333333333
gene-LOC113106569	LOC113106569	NACHT, LRR and PYD domains-containing protein 1b allele 3-like, transcript variant X1	0.083	-3.58496829329	6.87432802259E-5	0.00320583878274	yes	down	0.21	0.03	0.14	0.37	1.04	2.81	0.126666666667	1.40666666667
gene-LOC113106572	LOC113106572	E3 ubiquitin-protein ligase TRIM21-like, transcript variant X1	20.666	4.36921128656	3.28991647429E-20	4.01497751059E-17	yes	up	7.81	16.95	10.58	0.98	0.33	0.34	11.78	0.55
gene-LOC113106590	LOC113106590	cholecystokinin receptor type A-like, transcript variant X2	2.571	1.362588017	0.000120083829357	0.0049444826232	yes	up	13.55	6.98	5.01	3.75	2.98	2.69	8.51333333333	3.14
gene-LOC113106592	LOC113106592	tudor domain-containing protein 7B, transcript variant X1	2.200	1.13757331292	5.0998533478E-5	0.0024950663361	yes	up	6.06	4.64	8.85	3.06	2.55	3.04	6.51666666667	2.88333333333
gene-LOC113106675	LOC113106675	structural maintenance of chromosomes protein 2-like	2.602	1.37953822467	3.21581538073E-9	5.74323711127E-7	yes	up	7.5	8.79	7.86	3.24	2.36	3.51	8.05	3.03666666667
gene-LOC113106844	LOC113106844	-	0.147	-2.77035912158	5.01353317939E-7	5.21953949534E-5	yes	down	0.46	0.22	0.73	4.71	3.15	1.66	0.47	3.17333333333
gene-LOC113106875	LOC113106875	uncharacterized LOC113106875, transcript variant X2	6.906	2.78791354977	0.00237062805817	0.0476010846013	yes	up	0.52	5.09	7.08	0.67	0.35	0.73	4.23	0.583333333333
gene-LOC113106883	LOC113106883	28S ribosomal protein S27, mitochondrial-like	0.272	-1.87759475362	2.27136742821E-5	0.00127046158342	yes	down	1.26	1.22	1.62	6.06	5.7	3.02	1.36666666667	4.92666666667
gene-LOC113106937	LOC113106937	cell cycle checkpoint control protein RAD9A-like, transcript variant X2	0.057	-4.13924801223	0.000792449226425	0.0212548622184	yes	down	0.08	0.02	0.09	1.59	0.48	0.15	0.0633333333333	0.74
gene-LOC113106991	LOC113106991	serine/threonine-protein kinase pim-1-like	2.006	1.00459850811	0.00178908011591	0.0387459036699	yes	up	14.9	17.84	20.09	5.08	9.24	11.36	17.61	8.56
gene-LOC113107037	LOC113107037	NLR family CARD domain-containing protein 3-like, transcript variant X1	0.362	-1.46408241596	5.96911720551E-6	0.000429913434929	yes	down	4.68	4.78	1.87	6.33	4.83	5.35	3.77666666667	5.50333333333
gene-LOC113107056	LOC113107056	uncharacterized LOC113107056	0.005	-7.55718288561	2.96872001597E-8	4.23466705136E-6	yes	down	0	0	0	3.62	2.9	4.38	0	3.63333333333
gene-LOC113107151	LOC113107151	LON peptidase N-terminal domain and RING finger protein 1-like	0.429	-1.21976814788	2.61428921354E-5	0.00142855948144	yes	down	5.52	2.23	4.45	8.44	8.54	10.04	4.06666666667	9.00666666667
gene-LOC113107212	LOC113107212	5-aminolevulinate synthase, erythroid-specific, mitochondrial-like	0.491	-1.02508769353	0.000553248267957	0.0162367464292	yes	down	14.57	13.62	26.49	32.32	32.5	44.57	18.2266666667	36.4633333333
gene-LOC113107215	LOC113107215	cryptochrome-1-like, transcript variant X4	0.468	-1.09677142926	0.000126528225434	0.00514712134836	yes	down	5.77	3.1	4.02	6.35	7.99	11.76	4.29666666667	8.7
gene-LOC113107227	LOC113107227	aldehyde dehydrogenase family 9 member A1-A-like	0.384	-1.38023974939	6.25381474656E-8	8.35121875609E-6	yes	down	6	5.87	6.64	21.33	11.86	14.25	6.17	15.8133333333
gene-LOC113107315	LOC113107315	uncharacterized LOC113107315	0.029	-5.12071097684	0.00190981621612	0.0404755743556	yes	down	0	0.02	0	0.17	0.39	0.11	0.00666666666667	0.223333333333
gene-LOC113107317	LOC113107317	uncharacterized LOC113107317	0.092	-3.44495843644	0.00135128520235	0.0317812441542	yes	down	0.11	0	0.06	0.57	1.04	0.15	0.0566666666667	0.586666666667
gene-LOC113107339	LOC113107339	dematin-like, transcript variant X1	0.433	-1.20626394304	0.000106654780056	0.00451858351685	yes	down	6.52	2.95	4.27	7.2	11.24	13.2	4.58	10.5466666667
gene-LOC113107373	LOC113107373	cysteine-rich protein 3-like	8.931	3.15882769245	5.44890057849E-10	1.20905049503E-7	yes	up	4.94	6.04	5.17	0.48	0.64	0.67	5.38333333333	0.596666666667
gene-LOC113107423	LOC113107423	uncharacterized LOC113107423, transcript variant X1	13.999	3.80725456818	7.58053714709E-8	9.94159161255E-6	yes	up	0.56	5.42	5.62	0.48	0.14	0.23	3.86666666667	0.283333333333
gene-LOC113107428	LOC113107428	zinc finger BED domain-containing protein 4-like	0.018	-5.80032057972	0.00226545519928	0.0459678097189	yes	down	0	0	0	0.36	0.03	0.4	0	0.263333333333
gene-LOC113107542	LOC113107542	putative helicase mov-10-B.1	2.082	1.05808142703	0.000100714245318	0.00434217628729	yes	up	22.28	17.62	25.77	13.19	10.39	7.32	21.89	10.3
gene-LOC113107675	LOC113107675	sodium-dependent phosphate transporter 1-A	0.170	-2.55825834239	8.3073088822E-7	8.092534555E-5	yes	down	0.43	0.24	0.42	1.19	1.68	3.38	0.363333333333	2.08333333333
gene-LOC113107683	LOC113107683	serine/threonine-protein kinase NIM1-like	4.922	2.29918855641	0.00090086800428	0.0236009152654	yes	up	4.22	1.19	1.29	0.32	0.19	0.79	2.23333333333	0.433333333333
gene-LOC113107697	LOC113107697	P2X purinoceptor 4-like	4.913	2.29657303871	0.000176245412649	0.00672149822858	yes	up	1.16	1.97	3.66	0.71	0.13	0.59	2.26333333333	0.476666666667
gene-LOC113107729	LOC113107729	E3 ubiquitin/ISG15 ligase TRIM25-like	2.362	1.2397457739	0.000624163364467	0.0178296445088	yes	up	6.18	7.46	10.29	2.91	5.12	2.4	7.97666666667	3.47666666667
gene-LOC113107747	LOC113107747	uncharacterized LOC113107747, transcript variant X3	2.662	1.41259015333	0.00131121948354	0.0311604375075	yes	up	1.63	2.78	2.22	0.71	0.51	1.27	2.21	0.83
gene-LOC113107750	LOC113107750	dual specificity protein phosphatase 2-like	2.353	1.23463512065	0.000252417391826	0.00894331104231	yes	up	30.72	58.66	68.98	21.28	26.95	18.13	52.7866666667	22.12
gene-LOC113107751	LOC113107751	alpha-2B adrenergic receptor	3.532	1.82032300028	3.06674358957E-5	0.00162722600078	yes	up	3.7	1.57	1.41	0.77	0.63	0.36	2.22666666667	0.586666666667
gene-LOC113107762	LOC113107762	sodium-dependent phosphate transporter 1-A-like	0.171	-2.5480755454	3.1195181831E-9	5.5939964023E-7	yes	down	0.49	0.46	0.65	1.89	3.3	3.88	0.533333333333	3.02333333333
gene-LOC113107769	LOC113107769	condensin complex subunit 3-like, transcript variant X1	2.637	1.39914696354	0.000632055111709	0.0180082420738	yes	up	1.96	4.39	5.01	1.26	1.23	1.58	3.78666666667	1.35666666667
gene-LOC113107778	LOC113107778	uncharacterized LOC113107778, transcript variant X1	0.023	-5.4481772514	1.54141023317E-12	5.73900993084E-10	yes	down	0.14	0.04	0	2.79	1.3	3.97	0.06	2.68666666667
gene-LOC113107884	LOC113107884	meiotic nuclear division protein 1 homolog	3.346	1.74238127408	0.00250559037145	0.0495412274434	yes	up	1.71	4.2	4.5	0.8	1.37	0.9	3.47	1.02333333333
gene-LOC113107936	LOC113107936	L-rhamnose-binding lectin CSL2-like	0.203	-2.30254758047	0.00239127445742	0.0478843445817	yes	down	0.15	0.38	1.07	2.98	2.31	2.63	0.533333333333	2.64
gene-LOC113107960	LOC113107960	solute carrier family 26 member 6-like	0.019	-5.73294141126	0.000707633135636	0.0196022409717	yes	down	0.02	0	0	0.08	0.11	0.97	0.00666666666667	0.386666666667
gene-LOC113107974	LOC113107974	fibrinogen gamma chain-like	4.657	2.21955566637	0.000153012936374	0.00599218233892	yes	up	2.89	3.06	1.06	0.43	0.49	0.54	2.33666666667	0.486666666667
gene-LOC113108047	LOC113108047	-	0.012	-6.32812894636	9.20325258663E-5	0.00404740439581	yes	down	0	0	0	1.21	3.81	2.66	0	2.56
gene-LOC113108059	LOC113108059	enhancer of polycomb homolog 2-like	0.005	-7.53708563625	6.8442089107E-8	9.02983406255E-6	yes	down	0	0	0	1.77	0.67	1.1	0	1.18
gene-LOC113108106	LOC113108106	actin cytoskeleton-regulatory complex protein pan1-like, transcript variant X1	2.360	1.23850712145	0.00101042000618	0.0257194626602	yes	up	8.47	8.09	12.56	2.46	4.02	2.49	9.70666666667	2.99
gene-LOC113108143	LOC113108143	cyclin-dependent kinase 4 inhibitor B-like	0.218	-2.1976065069	4.17077561959E-6	0.000315929062191	yes	down	1.64	2.06	1.69	12.26	6.54	5.92	1.79666666667	8.24
gene-LOC113108187	LOC113108187	E3 SUMO-protein ligase RanBP2-like, transcript variant X1	10.401	3.3786088371	2.45788859898E-8	3.63585446826E-6	yes	up	1.73	2.08	3.76	0.32	0.2	0.11	2.52333333333	0.21
gene-LOC113108267	LOC113108267	ceramide synthase 6-like	38.901	5.28172712386	4.70814015802E-5	0.00232412842363	yes	up	0.54	12.48	12.42	0.32	0.09	0.23	8.48	0.213333333333
gene-LOC113108277	LOC113108277	C-X-C chemokine receptor type 2-like	3.093	1.62900487926	2.8610095139E-9	5.17265810632E-7	yes	up	8.13	7.86	8.91	3.16	2.32	2.29	8.3	2.59
gene-LOC113108283	LOC113108283	cilia- and flagella-associated protein 251-like, transcript variant X1	10.102	3.33651362607	1.57210603218E-40	6.90689064179E-36	yes	up	106.73	71.24	129.37	8.55	9.41	10.6	102.446666667	9.52
gene-LOC113108339	LOC113108339	calcitonin gene-related peptide type 1 receptor	2.178	1.12305267322	4.37564907186E-6	0.000326938378101	yes	up	9.91	7.56	5.74	3.73	3.53	2.93	7.73666666667	3.39666666667
gene-LOC113108355	LOC113108355	signal transducer and activator of transcription 1-alpha/beta-like, transcript variant X1	3.233	1.69301867095	1.07500683855E-11	3.44739784268E-9	yes	up	33.33	17.75	21.86	8.6	7.89	5.67	24.3133333333	7.38666666667
gene-LOC113108356	LOC113108356	signal transducer and activator of transcription 1-like	8.077	3.01389281004	6.57910082921E-25	1.44523107915E-21	yes	up	105.55	84.27	123.46	15.29	14.38	7.36	104.426666667	12.3433333333
gene-LOC113108370	LOC113108370	uncharacterized LOC113108370, transcript variant X2	0.421	-1.24732320329	2.47476871684E-5	0.00137107804295	yes	down	3.15	1.76	2.76	6.11	2.89	6.2	2.55666666667	5.06666666667
gene-LOC113108382	LOC113108382	solute carrier family 12 member 8-like, transcript variant X1	5.630	2.49310841488	2.76576345766E-7	3.10769953322E-5	yes	up	1.45	3.2	2.76	0.42	0.45	0.44	2.47	0.436666666667
gene-LOC113108395	LOC113108395	sterol 26-hydroxylase, mitochondrial-like	32.459	5.02054798877	0.00203839738727	0.0425309349985	yes	up	0.84	0.24	0.28	0	0.05	0	0.453333333333	0.0166666666667
gene-LOC113108525	LOC113108525	GPI-linked NAD(P)(+)--arginine ADP-ribosyltransferase 1-like	0.295	-1.76130444001	0.00134528981946	0.0316911329373	yes	down	3.85	0.7	1.26	5.71	6.41	6.27	1.93666666667	6.13
gene-LOC113108560	LOC113108560	spindle and kinetochore-associated protein 3-like, transcript variant X2	3.427	1.77691935559	6.63391414571E-6	0.000469330731204	yes	up	3.08	3.99	4.16	1.08	1.2	0.93	3.74333333333	1.07
gene-LOC113108582	LOC113108582	ETS translocation variant 5-like, transcript variant X1	0.395	-1.34159503106	9.73885243049E-6	0.000642954543113	yes	down	1.45	1.22	1.4	3.76	2.46	3.87	1.35666666667	3.36333333333
gene-LOC113108645	LOC113108645	S-formylglutathione hydrolase-like, transcript variant X1	5.885	2.55695550923	0.00130758711675	0.0311368739225	yes	up	1.46	2.07	1.98	0.11	0.19	0.63	1.83666666667	0.31
gene-LOC113108653	LOC113108653	MORC family CW-type zinc finger protein 3-like	2.469	1.30400628258	0.000414195283229	0.0130915507722	yes	up	35.83	11.52	22.57	6	12.21	7.91	23.3066666667	8.70666666667
gene-LOC113108863	LOC113108863	uncharacterized LOC113108863	2.592	1.37412878623	2.17379003458E-6	0.000183412812056	yes	up	25.91	33.91	37.69	9.42	14.47	13.05	32.5033333333	12.3133333333
gene-LOC113108872	LOC113108872	adhesion G protein-coupled receptor E1-like	0.266	-1.91282178973	0.000227933165117	0.00822284075707	yes	down	0.97	0.38	2.12	1.71	5.5	1.95	1.15666666667	3.05333333333
gene-LOC113108898	LOC113108898	sodium/hydrogen exchanger 2-like	0.394	-1.34234034372	0.000529901566945	0.0157035093907	yes	down	6.86	1.87	1.95	7.24	8.11	7.96	3.56	7.77
gene-LOC113108931	LOC113108931	uncharacterized LOC113108931, transcript variant X1	2.523	1.33495149786	9.06020228559E-5	0.004016659205	yes	up	8.27	13.79	14.36	5.31	4.8	4.25	12.14	4.78666666667
gene-LOC113109024	LOC113109024	epithelial-stromal interaction protein 1-like	4.994	2.32028544886	7.06928162866E-16	4.56737969226E-13	yes	up	20.5	19.27	31.27	4.51	4.9	4.53	23.68	4.64666666667
gene-LOC113109095	LOC113109095	homeobox protein Hox-D3a, transcript variant X2	2.122	1.0853088633	2.42918856953E-5	0.00134922845277	yes	up	17.14	8.86	11.3	3.34	6.01	5.12	12.4333333333	4.82333333333
gene-LOC113109110	LOC113109110	secernin-3	2.892	1.53194021855	6.96850587593E-9	1.15095615471E-6	yes	up	12.55	9.48	14.85	4.94	4.03	3.39	12.2933333333	4.12
gene-LOC113109144	LOC113109144	claudin-10-like	0.457	-1.13047632972	1.22263467772E-5	0.000775111571877	yes	down	14.2	14.32	12.74	38.83	28.98	22.09	13.7533333333	29.9666666667
gene-LOC113109191	LOC113109191	arylsulfatase D-like	2.139	1.09697156392	0.000966914814241	0.0248431604224	yes	up	4.91	4.57	5.04	3.08	2.06	1.5	4.84	2.21333333333
gene-LOC113109209	LOC113109209	uncharacterized LOC113109209	8.604	3.10501276718	9.02658386832E-7	8.67776664487E-5	yes	up	23.07	4.36	5.8	0.78	0.74	2.03	11.0766666667	1.18333333333
gene-LOC113109219	LOC113109219	matrix-remodeling-associated protein 5-like	21.754	4.44321828593	2.85292568623E-7	3.17317562275E-5	yes	up	0.13	0.69	0.51	0.01	0.02	0.03	0.443333333333	0.02
gene-LOC113109282	LOC113109282	uncharacterized LOC113109282, transcript variant X1	2.428	1.27974088224	3.83287676358E-6	0.000292858448228	yes	up	2.88	4.24	3.54	1.51	1.22	1.6	3.55333333333	1.44333333333
gene-LOC113109465	LOC113109465	poly [ADP-ribose] polymerase 14-like	3.336	1.73790884729	3.01845170049E-6	0.000241113921835	yes	up	10.56	8.44	5.85	3.61	2.7	1.83	8.28333333333	2.71333333333
gene-LOC113109467	LOC113109467	-	5.155	2.36603421813	7.18904843443E-15	4.15583755156E-12	yes	up	80.39	30.23	41.44	28.36	52.86	17.31	50.6866666667	32.8433333333
gene-LOC113109550	LOC113109550	mucin-5AC-like	0.398	-1.32978970528	0.000304296937175	0.0103715916508	yes	down	222.51	104.32	86.48	444.74	360.52	165.96	137.77	323.74
gene-LOC113109585	LOC113109585	-	0.400	-1.32283514462	0.00128292243727	0.0306825881104	yes	down	0.76	0.54	0.44	1.67	0.88	1.67	0.58	1.40666666667
gene-LOC113109593	LOC113109593	protein disulfide-isomerase-like	4.180	2.06333711393	2.72882273223E-6	0.000222014996144	yes	up	1.85	3.58	3.28	0.64	0.66	0.8	2.90333333333	0.7
gene-LOC113109698	LOC113109698	cytosolic purine 5'-nucleotidase-like	0.331	-1.59477439682	0.000141035575501	0.0056291693113	yes	down	3.46	2.14	3.23	4.26	7.65	13.92	2.94333333333	8.61
gene-LOC113109728	LOC113109728	poly [ADP-ribose] polymerase 14-like, transcript variant X1	2.048	1.03398061648	3.67479319021E-5	0.00188391576362	yes	up	12.33	12.62	17.69	7.66	7.22	4.93	14.2133333333	6.60333333333
gene-LOC113109731	LOC113109731	poly [ADP-ribose] polymerase 14-like	11.066	3.46804775137	8.41393199737E-18	6.84551274763E-15	yes	up	7.09	7.19	8.82	0.48	0.34	1.26	7.7	0.693333333333
gene-LOC113109833	LOC113109833	sodium/potassium-transporting ATPase subunit beta-233-like	0.374	-1.41979512364	5.78794308075E-9	9.7056294393E-7	yes	down	131.32	150.83	109.83	461.62	307.61	258.48	130.66	342.57
gene-LOC113109843	LOC113109843	OX-2 membrane glycoprotein-like, transcript variant X1	2.450	1.29307212989	0.00014076541382	0.00562728634282	yes	up	6.74	6.51	4.97	2.34	3.03	2.2	6.07333333333	2.52333333333
gene-LOC113109951	LOC113109951	ladderlectin-like, transcript variant X1	2.444	1.28945320028	0.000204497396742	0.00751203062581	yes	up	147.74	270.89	289.39	111.22	117.92	57.06	236.006666667	95.4
gene-LOC113109969	LOC113109969	ladderlectin-like	2.171	1.11838511642	0.00179923327837	0.0388648974785	yes	up	823.5	789.57	760.24	414.75	502.45	153.71	791.103333333	356.97
gene-LOC113110028	LOC113110028	cryptochrome-2-like	0.372	-1.42707571499	5.40397653789E-5	0.00262630868601	yes	down	2.06	1.86	1.36	4.03	3.31	5.78	1.76	4.37333333333
gene-LOC113110132	LOC113110132	protein C-ets-2-like	2.384	1.25346371726	2.63719792427E-5	0.00143892728889	yes	up	5.61	3.4	3.81	1.72	1.95	1.51	4.27333333333	1.72666666667
gene-LOC113110406	LOC113110406	chemokine XC receptor 1-like	0.019	-5.71248119816	0.00193723805739	0.0408596649022	yes	down	0	0	0	1.02	0.18	0.4	0	0.533333333333
gene-LOC113110454	LOC113110454	C-C motif chemokine 19-like	4.949	2.30702067221	3.57029891754E-8	4.99546218609E-6	yes	up	16.72	31.54	12.16	3.67	4.63	3.82	20.14	4.04
gene-LOC113110560	LOC113110560	hyphal wall protein 2-like	0.413	-1.27559303557	0.00230245674504	0.0465299607343	yes	down	2.01	2.61	1.1	4.81	3.88	3.57	1.90666666667	4.08666666667
gene-LOC113110645	LOC113110645	A-kinase anchor protein 2-like, transcript variant X2	0.430	-1.21776024455	0.00178350980882	0.0386708493241	yes	down	0.89	0.47	0.76	1.13	1.76	1.77	0.706666666667	1.55333333333
gene-LOC113110713	LOC113110713	bone morphogenetic protein 4-like	4.428	2.14657887744	0.0024942554655	0.0494423116132	yes	up	1.89	0.85	1.43	0.33	0.2	0.38	1.39	0.303333333333
gene-LOC113110760	LOC113110760	growth arrest and DNA damage-inducible protein GADD45 beta-like, transcript variant X1	2.018	1.01307171103	0.000144389124854	0.00572516432983	yes	up	55.71	45.67	76	23.1	26.32	36.81	59.1266666667	28.7433333333
gene-LOC113110786	LOC113110786	elongation of very long chain fatty acids protein 1-like, transcript variant X1	0.470	-1.08929293637	0.000161924348587	0.00626231015036	yes	down	17.05	12.68	21.77	27.31	32.59	47.01	17.1666666667	35.6366666667
gene-LOC113110854	LOC113110854	nuclear ubiquitous casein and cyclin-dependent kinase substrate 1-like	2.675	1.41964169242	9.44096064524E-5	0.00413126658355	yes	up	3.47	2.64	2.86	0.71	1.03	1.59	2.99	1.11
gene-LOC113110863	LOC113110863	small vasohibin-binding protein	2.139	1.09721243066	0.00043265486615	0.0135773277782	yes	up	10.9	11.53	10.81	5.35	5.66	4.24	11.08	5.08333333333
gene-LOC113110922	LOC113110922	uncharacterized LOC113110922, transcript variant X2	0.203	-2.29845663225	0.0014093468217	0.0327436505893	yes	down	0.49	0.46	0.05	2.52	2.4	0.81	0.333333333333	1.91
gene-LOC113110992	LOC113110992	A disintegrin and metalloproteinase with thrombospondin motifs 9-like	0.212	-2.2392891691	0.000352037961033	0.0116288990827	yes	down	0.08	0.08	0.08	0.24	0.29	0.58	0.08	0.37
gene-LOC113111029	LOC113111029	cytokine-inducible SH2-containing protein-like, transcript variant X2	0.306	-1.71072575851	4.43701780013E-8	6.11084451508E-6	yes	down	2.62	2.8	2.49	10.02	8.38	6.95	2.63666666667	8.45
gene-LOC113111035	LOC113111035	C-C motif chemokine 20-like	0.360	-1.47212032081	5.72540636846E-8	7.73969241206E-6	yes	down	56.99	57.43	43.32	123.86	188.41	123.42	52.58	145.23
gene-LOC113111048	LOC113111048	immediate early response gene 2 protein-like	3.060	1.61355593835	1.04010394138E-5	0.000676353912222	yes	up	226.3	155.14	238.8	36.45	104.73	51.62	206.746666667	64.2666666667
gene-LOC113111074	LOC113111074	uncharacterized LOC113111074	3.828	1.93666016694	2.0309411012E-6	0.000173932487993	yes	up	4.8	6.83	9.17	1.96	1.77	2.39	6.93333333333	2.04
gene-LOC113111168	LOC113111168	-	0.493	-1.02074719882	2.15363931965E-5	0.00122403609145	yes	down	14.13	10.19	7.93	24.46	20.69	17.33	10.75	20.8266666667
gene-LOC113111263	LOC113111263	uncharacterized LOC113111263, transcript variant X1	2.117	1.08206599959	1.31360737986E-5	0.000823281406946	yes	up	4.92	5.99	5.92	2.59	2.71	2.47	5.61	2.59
gene-LOC113111277	LOC113111277	Fc receptor-like protein 5, transcript variant X1	0.385	-1.37861954796	3.33245078076E-6	0.00026233647474	yes	down	3.05	2.67	3.33	6.43	9.11	6.97	3.01666666667	7.50333333333
gene-LOC113111291	LOC113111291	Krueppel-like factor 2	3.462	1.79169978896	1.13811050514E-5	0.000731019691998	yes	up	14.77	22.73	39.52	5.99	10.47	5.31	25.6733333333	7.25666666667
gene-LOC113111327	LOC113111327	uncharacterized LOC113111327	11.175	3.48216922611	5.72692030608E-5	0.00275194048908	yes	up	1.31	16.35	6.45	0.14	1.44	0.57	8.03666666667	0.716666666667
gene-LOC113111433	LOC113111433	NADH dehydrogenase [ubiquinone] 1 beta subcomplex subunit 8, mitochondrial-like	0.049	-4.34966251671	0.000262378091018	0.00917780179201	yes	down	1.18	1	0.81	1.12	23.38	62.1	0.996666666667	28.8666666667
gene-LOC113111466	LOC113111466	zinc finger BED domain-containing protein 1-like, transcript variant X1	6.347	2.66607294756	5.59527436155E-10	1.23529037086E-7	yes	up	8.45	4.12	4.17	0.61	0.93	0.91	5.58	0.816666666667
gene-LOC113111470	LOC113111470	-	2.678	1.42102030074	2.62578233821E-8	3.87117856534E-6	yes	up	7.23	4.97	4.24	2.32	1.76	1.82	5.48	1.96666666667
gene-LOC113111528	LOC113111528	yjeF N-terminal domain-containing protein 3-like	0.473	-1.07964370487	0.00164610747982	0.0366177650725	yes	down	3.87	2.95	2.85	6.3	7	6.59	3.22333333333	6.63
gene-LOC113111544	LOC113111544	uncharacterized LOC113111544	0.165	-2.59917011187	0.00251050212913	0.0496160146384	yes	down	0.12	0.04	0.06	0.46	0.24	0.56	0.0733333333333	0.42
gene-LOC113111574	LOC113111574	beta-1 adrenergic receptor-like	2.299	1.20110294397	0.000737473649506	0.0202122066858	yes	up	1.7	2.04	1.8	0.9	0.59	0.88	1.84666666667	0.79
gene-LOC113111640	LOC113111640	fatty acid synthase-like, transcript variant X2	0.482	-1.05276832106	8.91334392619E-6	0.000596040870705	yes	down	2.93	1.94	2.8	6.68	4.25	4.41	2.55666666667	5.11333333333
gene-LOC113111644	LOC113111644	E3 ubiquitin-protein ligase rnf213-beta-like	3.514	1.81330999387	1.39027585858E-9	2.72680265941E-7	yes	up	6.97	5.2	8.93	2.93	1.47	1.49	7.03333333333	1.96333333333
gene-LOC113111649	LOC113111649	E3 ubiquitin-protein ligase rnf213-beta-like	3.872	1.95311990398	6.88067866766E-10	1.48184184601E-7	yes	up	33.76	20.83	40.28	7.56	10.1	5.9	31.6233333333	7.85333333333
gene-LOC113111660	LOC113111660	inward rectifier potassium channel 16-like	0.201	-2.31400907975	9.75873896466E-5	0.00424495482845	yes	down	0.26	1.49	0.66	6.1	3.4	2.69	0.803333333333	4.06333333333
gene-LOC113111670	LOC113111670	zinc finger BED domain-containing protein 1-like	7.863	2.97504652715	1.01987731224E-15	6.49381012115E-13	yes	up	17.74	16.84	30.89	2.69	3.7	1.67	21.8233333333	2.68666666667
gene-LOC113111701	LOC113111701	kinesin-like protein KIF20B, transcript variant X1	2.851	1.51125298157	5.51593138077E-7	5.67533792232E-5	yes	up	3.16	5	4.4	1.43	1.18	1.83	4.18666666667	1.48
gene-LOC113111754	LOC113111754	delphilin-like, transcript variant X1	6.845	2.7750903702	0.00178345347413	0.0386708493241	yes	up	0.14	0.71	0.61	0.08	0.01	0.14	0.486666666667	0.0766666666667
gene-LOC113111778	LOC113111778	disks large-associated protein 5-like, transcript variant X1	2.877	1.52443683342	1.40501826834E-6	0.000127801392549	yes	up	2.83	3.58	3.54	1.23	0.99	1.2	3.31666666667	1.14
gene-LOC113111796	LOC113111796	interferon-induced protein with tetratricopeptide repeats 5-like	4.039	2.014126479	2.04191095756E-12	7.23462225883E-10	yes	up	9.93	5.31	7.21	1.58	1.89	1.82	7.48333333333	1.76333333333
gene-LOC113111881	LOC113111881	DNA topoisomerase 2-alpha-like	2.434	1.28351941295	1.35623472544E-6	0.000123619951094	yes	up	13.87	21.79	20.28	8.08	5.84	8.91	18.6466666667	7.61
gene-LOC113111903	LOC113111903	band 3 anion exchange protein-like, transcript variant X1	0.301	-1.73287881105	5.51085749294E-7	5.67533792232E-5	yes	down	7.74	12.94	10.66	55.37	26.22	22.36	10.4466666667	34.65
gene-LOC113111910	LOC113111910	proteoglycan 4-like, transcript variant X1	2.355	1.23576716111	1.72760602072E-6	0.000153025489747	yes	up	10.35	15.63	14.65	6.27	4.47	6.34	13.5433333333	5.69333333333
gene-LOC113111942	LOC113111942	inositol polyphosphate multikinase-like	0.411	-1.28236390413	6.97051296593E-5	0.00323723590534	yes	down	8.11	3.82	6.25	9.25	18.42	13.74	6.06	13.8033333333
gene-LOC113111945	LOC113111945	protocadherin-15-like, transcript variant X1	5.874	2.5542754173	9.13810834307E-5	0.00403491107482	yes	up	0.56	4.47	3.71	0.51	0.31	0.72	2.91333333333	0.513333333333
gene-LOC113111970	LOC113111970	centrosomal protein of 55 kDa-like, transcript variant X1	3.347	1.74304163525	0.000189725627623	0.00711212092491	yes	up	2.68	4.87	4.44	0.98	0.76	1.87	3.99666666667	1.20333333333
gene-LOC113111972	LOC113111972	kinesin-like protein KIF22	2.086	1.0606208861	2.60246590219E-5	0.00142539539114	yes	up	8.46	9.36	8.11	3.6	4.44	4.03	8.64333333333	4.02333333333
gene-LOC113111984	LOC113111984	interferon regulatory factor 3-like	2.414	1.27125335028	5.12858358806E-6	0.000376787945414	yes	up	5.66	5.88	7.29	2.53	2.21	2.81	6.27666666667	2.51666666667
gene-LOC113112007	LOC113112007	uncharacterized LOC113112007	0.432	-1.20945223645	0.00119761711183	0.0292149418053	yes	down	3.27	4.67	2.79	10.36	6.55	7.78	3.57666666667	8.23
gene-LOC113112026	LOC113112026	uncharacterized LOC113112026, transcript variant X1	3.414	1.77155516026	9.38762314393E-12	3.05508026078E-9	yes	up	33.58	17.16	29.5	10.07	6.27	6.13	26.7466666667	7.49
gene-LOC113112118	LOC113112118	interferon regulatory factor 8-like	2.130	1.09056691349	3.77421431017E-7	4.05418903431E-5	yes	up	64.47	39.84	46.61	27.12	21.88	19.26	50.3066666667	22.7533333333
gene-LOC113112126	LOC113112126	ceramide synthase 2-like, transcript variant X2	0.334	-1.58287487877	0.000340037159097	0.011292296154	yes	down	36.47	9.95	8.86	29.25	33.37	63.79	18.4266666667	42.1366666667
gene-LOC113112232	LOC113112232	cholesterol 25-hydroxylase-like protein	5.998	2.58442039781	1.28085480888E-8	2.00975268476E-6	yes	up	40.83	12.1	11.77	4.74	2.74	2.77	21.5666666667	3.41666666667
gene-LOC113112322	LOC113112322	high affinity immunoglobulin epsilon receptor subunit gamma-like	0.439	-1.18705686175	7.3111798593E-6	0.000504253337423	yes	down	46.83	44.57	55.54	77.37	115.88	140.64	48.98	111.296666667
gene-LOC113112326	LOC113112326	interferon-induced, double-stranded RNA-activated protein kinase-like	3.014	1.591466799	2.40332895227E-9	4.41790184891E-7	yes	up	8.03	7.73	10.78	3.26	2.59	2.72	8.84666666667	2.85666666667
gene-LOC113112401	LOC113112401	uncharacterized LOC113112401	4.447	2.15297613849	4.89867304278E-14	2.39131446068E-11	yes	up	21.53	17.66	27.4	5.08	5.45	4.07	22.1966666667	4.86666666667
gene-LOC113112408	LOC113112408	aspartate aminotransferase, cytoplasmic-like	0.445	-1.16681365984	1.26796594145E-6	0.00011654145538	yes	down	6.05	6.11	4.16	13.82	11.14	10.24	5.44	11.7333333333
gene-LOC113112427	LOC113112427	Krueppel-like factor 2	3.549	1.82756819575	2.86064469624E-5	0.00153963851793	yes	up	17.25	27.84	55.7	9.59	12.75	5.5	33.5966666667	9.28
gene-LOC113112441	LOC113112441	cytochrome P450 1B1-like	0.135	-2.88445201531	2.30671172281E-18	1.9871190751E-15	yes	down	2.63	1.45	1.05	13.58	7.69	15.28	1.71	12.1833333333
gene-LOC113112464	LOC113112464	nesprin-2-like	0.022	-5.49538490971	1.94257351946E-5	0.00112296085531	yes	down	0	0.02	0.02	0.83	0.21	0.33	0.0133333333333	0.456666666667
gene-LOC113112500	LOC113112500	transforming acidic coiled-coil-containing protein 3-like, transcript variant X3	2.510	1.32767968388	1.77072288688E-6	0.000156214737574	yes	up	7.1	9.93	9.07	3.05	3.07	4.16	8.7	3.42666666667
gene-LOC113112593	LOC113112593	nucleolar and spindle-associated protein 1-like, transcript variant X1	3.131	1.64682625268	5.03261191601E-5	0.00246491384524	yes	up	9.09	30.43	20.31	6.1	5.78	7.08	19.9433333333	6.32
gene-LOC113112666	LOC113112666	nucleolysin TIAR-like, transcript variant X1	2.716	1.44157953136	0.000502532109527	0.0150807689207	yes	up	8.49	25.34	24.26	4.77	6.42	10.17	19.3633333333	7.12
gene-LOC113112671	LOC113112671	cyclic GMP-AMP synthase-like	4.199	2.0701395169	0.00159051166535	0.0357612791737	yes	up	0.88	0.54	0.96	0.32	0.08	0.16	0.793333333333	0.186666666667
gene-LOC113112702	LOC113112702	urokinase-type plasminogen activator-like	2.427	1.27936592584	6.83986227615E-5	0.00319343793029	yes	up	8.56	9.48	6.09	3.58	2.21	4.04	8.04333333333	3.27666666667
gene-LOC113112734	LOC113112734	phospholipid phosphatase 2-like, transcript variant X2	0.463	-1.11109880471	4.98369438858E-8	6.82098533545E-6	yes	down	4.27	3.04	3.38	7.73	5.38	9	3.56333333333	7.37
gene-LOC113112735	LOC113112735	interleukin-6 receptor subunit beta-like, transcript variant X2	2.873	1.52237454733	0.000119948848249	0.00494355787895	yes	up	2.14	4.2	4.1	0.82	1.21	1.57	3.48	1.2
gene-LOC113112738	LOC113112738	uncharacterized LOC113112738, transcript variant X4	0.406	-1.2998738227	0.000192122130891	0.00716527478658	yes	down	2.19	1.84	1.73	7.1	3.67	2.99	1.92	4.58666666667
gene-LOC113112780	LOC113112780	serglycin-like	0.398	-1.32941146358	2.40066375933E-11	7.07857460419E-9	yes	down	31.62	32.16	25.39	81.33	72.22	67.31	29.7233333333	73.62
gene-LOC113112849	LOC113112849	complement factor D-like	3.898	1.96277124193	2.45373069358E-6	0.000203400385456	yes	up	41.44	50.03	62.22	11.42	20.72	7.5	51.23	13.2133333333
gene-LOC113112856	LOC113112856	E3 ubiquitin/ISG15 ligase TRIM25-like, transcript variant X1	4.223	2.07843541774	1.05189422992E-10	2.73987708909E-8	yes	up	15	13.43	15.73	3.72	2.92	1.88	14.72	2.84
gene-LOC113112869	LOC113112869	claudin-8-like	0.326	-1.61559004031	0.000158483676443	0.00615634115016	yes	down	1.84	1.94	2.04	4.55	5.09	7.85	1.94	5.83
gene-LOC113112947	LOC113112947	interferon-induced protein with tetratricopeptide repeats 1-like	3.901	1.96382823671	4.80178843105E-5	0.00235448407288	yes	up	4.56	2.36	4.17	1	0.39	1.41	3.69666666667	0.933333333333
gene-LOC113112973	LOC113112973	exocyst complex component 3-like protein 4, transcript variant X1	0.483	-1.04851676235	0.00012640500449	0.00514687439041	yes	down	4.55	4.08	3.45	10.47	7.84	5.72	4.02666666667	8.01
gene-LOC113112995	LOC113112995	nucleolysin TIAR-like, transcript variant X1	3.114	1.63894432516	0.000146886260782	0.00578813511997	yes	up	16.26	51.97	57.59	10.38	15.76	16.18	41.94	14.1066666667
gene-LOC113113042	LOC113113042	zinc-binding protein A33-like	0.127	-2.97755089961	5.52651917648E-33	4.85604186999E-29	yes	down	7.85	5.03	3.65	42.13	47.91	51.08	5.51	47.04
gene-LOC113113164	LOC113113164	C-X-C motif chemokine 9-like	2.423	1.27667603233	0.000347414545817	0.0114934568192	yes	up	50.83	33.09	20.14	19.73	11.25	11.19	34.6866666667	14.0566666667
gene-LOC113113188	LOC113113188	uncharacterized LOC113113188	4.787	2.25912449384	0.000678684459653	0.0189919255098	yes	up	0.58	1	0.72	0.18	0.14	0.15	0.766666666667	0.156666666667
gene-LOC113113211	LOC113113211	stonustoxin subunit alpha-like	4.441	2.15094060551	9.30667225618E-8	1.19206804345E-5	yes	up	11.24	6.25	8.83	2.4	2.09	1.09	8.77333333333	1.86
gene-LOC113113235	LOC113113235	-	0.043	-4.53440903918	0.00145724468469	0.0335900251717	yes	down	0.29	0	0	0.46	0.21	0.46	0.0966666666667	0.376666666667
gene-LOC113113241	LOC113113241	-	0.380	-1.39732981068	0.00142838395323	0.0331508825151	yes	down	1.27	1.4	1.1	3.33	3.43	3.02	1.25666666667	3.26
gene-LOC113113282	LOC113113282	-	0.464	-1.10862585894	2.74814889035E-8	3.99791964731E-6	yes	down	14.9	8.05	10.68	23.58	21.39	24.32	11.21	23.0966666667
gene-LOC113113352	LOC113113352	acidic repeat-containing protein-like, transcript variant X1	2.934	1.55268199084	0.000942198190737	0.0243927727235	yes	up	1.57	1.53	2.04	0.5	0.51	0.72	1.71333333333	0.576666666667
gene-LOC113113450	LOC113113450	supervillin-like, transcript variant X1	0.063	-3.99544943398	0.000583847017924	0.016886593078	yes	down	0.04	0	0	0.27	0.11	0.23	0.0133333333333	0.203333333333
gene-LOC113113517	LOC113113517	uncharacterized LOC113113517	2.814	1.4927804202	1.1958532522E-5	0.000760327305095	yes	up	3.79	4.39	3.59	2.15	1.1	0.89	3.92333333333	1.38
gene-LOC113113528	LOC113113528	RELT-like protein 1, transcript variant X3	0.284	-1.81616913935	2.66925792063E-5	0.00145137595897	yes	down	2.12	0.66	1.19	3.25	5.54	4.91	1.32333333333	4.56666666667
gene-LOC113113544	LOC113113544	uncharacterized LOC113113544	2.926	1.54909001317	5.50376416209E-5	0.00266595782467	yes	up	2.9	7.1	6.36	2.46	1.55	1.68	5.45333333333	1.89666666667
gene-LOC113113578	LOC113113578	myelin proteolipid protein-like, transcript variant X1	0.168	-2.56930719915	0.00168635406698	0.0371963448327	yes	down	0.06	0.08	0.14	0.59	0.38	0.64	0.0933333333333	0.536666666667
gene-LOC113113592	LOC113113592	period circadian protein homolog 2-like, transcript variant X2	0.445	-1.16826298754	0.0001039857553	0.00442256551146	yes	down	4.13	2.03	4.53	5.98	7.03	9.87	3.56333333333	7.62666666667
gene-LOC113113598	LOC113113598	early growth response protein 1	3.462	1.79161958188	1.38044273011E-8	2.1583050144E-6	yes	up	201.92	134.2	178.28	35.15	71.04	33.59	171.466666667	46.5933333333
gene-LOC113113606	LOC113113606	lysozyme g, transcript variant X1	0.161	-2.63474425438	0.00122064937979	0.0296615098738	yes	down	0.31	0.22	0.1	1.89	0.75	0.96	0.21	1.2
gene-LOC113113616	LOC113113616	long-chain-fatty-acid--CoA ligase 1-like, transcript variant X3	0.319	-1.65042881785	0.00138843731234	0.0323816742038	yes	down	0.45	0.34	0.29	2.03	0.61	0.67	0.36	1.10333333333
gene-LOC113113683	LOC113113683	kinesin-like protein KIF20B, transcript variant X1	2.972	1.57152024251	0.000555230840179	0.0162840532259	yes	up	0.48	0.67	0.71	0.22	0.24	0.16	0.62	0.206666666667
gene-LOC113113707	LOC113113707	serine protease HTRA1A-like	2.168	1.11649665065	0.000256031875981	0.00902769216641	yes	up	4.33	4.69	4.54	2.23	1.86	2.04	4.52	2.04333333333
gene-LOC113113774	LOC113113774	uncharacterized LOC113113774, transcript variant X2	0.152	-2.71976673894	0.00197447323355	0.0414064472759	yes	down	0.02	0.03	0.03	0.19	0.12	0.23	0.0266666666667	0.18
gene-LOC113113786	LOC113113786	tripartite motif-containing protein 16-like protein, transcript variant X1	2.107	1.07525951966	0.000219409809025	0.0079863716236	yes	up	19.16	30.76	39.26	7.17	8.35	6.31	29.7266666667	7.27666666667
gene-LOC113113819	LOC113113819	centromere protein I-like	2.684	1.42438090519	3.82872697216E-5	0.0019559452418	yes	up	2.52	2.79	2.47	1.09	0.82	0.9	2.59333333333	0.936666666667
gene-LOC113113910	LOC113113910	LON peptidase N-terminal domain and RING finger protein 1-like	0.489	-1.03089350178	0.000222829123212	0.00808404186557	yes	down	3.39	2.15	1.96	4.76	3.48	6.48	2.5	4.90666666667
gene-LOC113113941	LOC113113941	glycerophosphoinositol inositolphosphodiesterase GDPD2-like, transcript variant X2	2.588	1.37165931809	0.00138068950299	0.0322483852336	yes	up	4.5	3.44	2.73	1.03	0.68	2.31	3.55666666667	1.34
gene-LOC113114005	LOC113114005	annexin A6-like, transcript variant X1	7.097	2.8273008044	0.00152740842627	0.0346796701808	yes	up	0.1	2.95	2.58	0.39	0.15	0.28	1.87666666667	0.273333333333
gene-LOC113114049	LOC113114049	cyclin-A2-like	2.630	1.39480165478	6.66860569471E-5	0.00313346013467	yes	up	7.35	13.83	12.13	4.84	2.79	5.05	11.1033333333	4.22666666667
gene-LOC113114096	LOC113114096	cystine/glutamate transporter-like	0.237	-2.07891495348	0.00180945426892	0.038949810804	yes	down	0.25	0.13	0.2	0.35	0.76	1.25	0.193333333333	0.786666666667
gene-LOC113114109	LOC113114109	cytochrome b-245 heavy chain-like	0.393	-1.34917000534	6.71136642239E-6	0.000473285991014	yes	down	15.13	6.76	5.69	23.83	18.56	24.03	9.19333333333	22.14
gene-LOC113114112	LOC113114112	dystrophin-related protein 2-like, transcript variant X1	3.515	1.81353146305	1.23866807936E-6	0.000114087302722	yes	up	9.69	29.53	60.76	60.84	9.69	23.83	33.3266666667	31.4533333333
gene-LOC113114118	LOC113114118	tenomodulin-like	0.376	-1.41220445913	0.000103940581373	0.00442256551146	yes	down	4.63	2.35	4.4	15.32	6.8	7.35	3.79333333333	9.82333333333
gene-LOC113114127	LOC113114127	protein Spindly, transcript variant X1	2.886	1.52909802809	0.00025600782554	0.00902769216641	yes	up	2.65	6.04	5.99	1.73	1.44	1.89	4.89333333333	1.68666666667
gene-LOC113114158	LOC113114158	uncharacterized LOC113114158, transcript variant X1	2.542	1.34593674588	0.00107597749692	0.0270744532359	yes	up	1.46	1.85	1.96	0.72	0.7	0.63	1.75666666667	0.683333333333
gene-LOC113114192	LOC113114192	hyaluronan mediated motility receptor-like, transcript variant X1	2.759	1.46412514222	0.000934805729528	0.024244247297	yes	up	1.63	2.81	2.26	0.66	0.53	1.24	2.23333333333	0.81
gene-LOC113114263	LOC113114263	calcium/calmodulin-dependent protein kinase II inhibitor 2-like	0.288	-1.79377680592	0.000109172813598	0.00458985492118	yes	down	0.61	0.44	0.52	1.97	1.96	1.37	0.523333333333	1.76666666667
gene-LOC113114325	LOC113114325	cyclin-G1-like	0.400	-1.3218571176	3.88103685342E-7	4.14864898097E-5	yes	down	14.92	12.8	12.99	26.57	42.47	28.63	13.57	32.5566666667
gene-LOC113114393	LOC113114393	aurora kinase B	2.162	1.11241260362	0.00252469597969	0.0498740976492	yes	up	5.21	7.91	8.55	3.32	2.28	4.41	7.22333333333	3.33666666667
gene-LOC113114445	LOC113114445	uncharacterized LOC113114445	4.788	2.25949630379	0.00161883848767	0.0362128564752	yes	up	3.16	1.95	3.77	0.15	0.74	0.91	2.96	0.6
gene-LOC113114482	LOC113114482	Golgi-associated plant pathogenesis-related protein 1-like	3.942	1.97883298685	0.000765506753249	0.0208246276763	yes	up	4.61	9.8	19.06	4.73	1.97	1.91	11.1566666667	2.87
gene-LOC113114585	LOC113114585	-	2.326	1.21755612657	0.00084200161847	0.0223654770894	yes	up	11.38	25.44	30.25	9.28	9.74	9.68	22.3566666667	9.56666666667
gene-LOC113114589	LOC113114589	sialic acid-binding Ig-like lectin 8	3.691	1.88387060667	4.30493007989E-7	4.54646149351E-5	yes	up	9.1	9.33	7.18	3.21	1.63	2.33	8.53666666667	2.39
gene-LOC113114657	LOC113114657	uncharacterized LOC113114657, transcript variant X3	3.269	1.70895510924	7.98801558871E-5	0.003636740693	yes	up	1.7	2.63	3.16	0.76	0.82	0.68	2.49666666667	0.753333333333
gene-LOC113114691	LOC113114691	chloride channel protein 2-like, transcript variant X1	0.464	-1.10745800599	0.0011209373636	0.0277762335773	yes	down	2.13	4.22	2.32	7.68	5.82	4.77	2.89	6.09
gene-LOC113114717	LOC113114717	calpain-1 catalytic subunit-like	2.481	1.31072248488	9.7565194762E-8	1.23885238921E-5	yes	up	21.87	26.77	24.34	8.4	11.02	9.5	24.3266666667	9.64
gene-LOC113114737	LOC113114737	E3 ubiquitin/ISG15 ligase TRIM25-like	2.635	1.39776435296	3.40663016832E-8	4.79701569919E-6	yes	up	23.53	11.43	16.25	5.05	5.58	7.53	17.07	6.05333333333
gene-LOC113114786	LOC113114786	periostin-like, transcript variant X1	0.411	-1.28133166599	0.000672722397426	0.0188731710144	yes	down	1.76	0.83	1.39	3.15	1.92	4.72	1.32666666667	3.26333333333
gene-LOC113114787	LOC113114787	short transient receptor potential channel 4-like	2.816	1.4934288003	0.000114359433676	0.0047533276813	yes	up	3.75	3.91	4.29	2.01	1.45	0.67	3.98333333333	1.37666666667
gene-LOC113114841	LOC113114841	large neutral amino acids transporter small subunit 4-like	0.237	-2.07592538929	1.08126643301E-6	0.000101505041598	yes	down	2	2.42	2.16	3.94	7.07	16.22	2.19333333333	9.07666666667
gene-LOC113114860	LOC113114860	12-(S)-hydroxy-5,8,10,14-eicosatetraenoic acid receptor-like	0.286	-1.80467711781	0.000829621348988	0.0220766713183	yes	down	3.33	1.04	0.64	7.43	3.63	5.49	1.67	5.51666666667
gene-LOC113114911	LOC113114911	B-cell receptor CD22-like, transcript variant X1	3.192	1.67445744901	0.00116699443084	0.0285949432931	yes	up	0.98	2.93	3.56	0.89	0.74	0.72	2.49	0.783333333333
gene-LOC113115130	LOC113115130	serine/threonine-protein kinase ULK2-like, transcript variant X1	0.282	-1.825555255	0.000240955202327	0.0085996148327	yes	down	0.82	0.71	0.99	0.86	3.07	4.63	0.84	2.85333333333
gene-LOC113115143	LOC113115143	tumor necrosis factor alpha-induced protein 2-like, transcript variant X2	0.468	-1.0959924169	8.94903524496E-11	2.36847538827E-8	yes	down	10.53	8.72	7.86	17.99	17.8	19.94	9.03666666667	18.5766666667
gene-LOC113115195	LOC113115195	uncharacterized LOC113115195, transcript variant X1	7.253	2.85855650905	1.31049822687E-15	8.1092153661E-13	yes	up	25.68	33.26	65.75	6.51	4.17	6.64	41.5633333333	5.77333333333
gene-LOC113115240	LOC113115240	uncharacterized LOC113115240	7.596	2.92524940084	1.67457525689E-17	1.31376409529E-14	yes	up	7.11	8.83	10.97	1.23	1.12	1.15	8.97	1.16666666667
gene-LOC113115263	LOC113115263	interferon-induced very large GTPase 1-like	0.401	-1.3172914307	2.51763639751E-5	0.00138860786824	yes	down	70.44	47.88	98.8	124.27	225.98	166.42	72.3733333333	172.223333333
gene-LOC113115323	LOC113115323	glutamine synthetase-like	0.348	-1.52267637259	0.000442081881706	0.013804140292	yes	down	3.63	2.74	3.14	3.44	9.92	12.87	3.17	8.74333333333
gene-LOC113115342	LOC113115342	cell division cycle protein 20 homolog, transcript variant X2	5.359	2.42184861077	1.42546347185E-8	2.22079121178E-6	yes	up	10.5	36.51	28.32	4.74	3.19	6.37	25.11	4.76666666667
gene-LOC113115442	LOC113115442	serotransferrin-1-like	5.984	2.58114503114	3.33787247643E-6	0.00026233647474	yes	up	2.01	3.52	1.17	0.4	0.41	0.28	2.23333333333	0.363333333333
gene-LOC113115645	LOC113115645	uncharacterized LOC113115645	0.009	-6.87292448464	1.41766659859E-5	0.000880958477264	yes	down	0	0	0	0.33	1.3	0.33	0	0.653333333333
gene-LOC113115647	LOC113115647	transmembrane protease serine 9-like	8.714	3.12333296727	1.61193600663E-5	0.000971451255351	yes	up	2.1	1.86	1.32	0.15	0.2	0.25	1.76	0.2
gene-LOC113115744	LOC113115744	FXYD domain-containing ion transport regulator 11-like	0.371	-1.4319723221	1.1214675855E-9	2.29165380936E-7	yes	down	136.32	209.21	177.08	548.46	478.41	391.63	174.203333333	472.833333333
gene-LOC113115747	LOC113115747	synapse differentiation-inducing gene protein 1-like	2.863	1.51760015444	9.65327445606E-5	0.00421158848016	yes	up	5.7	2.95	3.18	0.75	1.32	1.83	3.94333333333	1.3
gene-LOC113115755	LOC113115755	fatty acid-binding protein 10-A, liver basic	7.560	2.91838716968	1.4706191343E-6	0.000133216868137	yes	up	11.33	43.72	14.15	2.66	3.78	2.87	23.0666666667	3.10333333333
gene-LOC113115781	LOC113115781	ras GTPase-activating-like protein IQGAP3	2.617	1.38803756187	0.000103548326705	0.00441250454458	yes	up	3.31	7.08	6.98	2.1	1.7	2.84	5.79	2.21333333333
gene-LOC113115796	LOC113115796	cyclin-dependent kinase 14-like, transcript variant X1	3.921	1.97105902122	6.09574506617E-6	0.000437598796956	yes	up	3.58	6.97	9.15	1.55	5.34	5.23	6.56666666667	4.04
gene-LOC113115805	LOC113115805	nuclear receptor coactivator 7-like, transcript variant X1	3.264	1.70675275764	1.99365618657E-11	5.95845516332E-9	yes	up	30.06	32.05	31.77	12.56	7.83	7.93	31.2933333333	9.44
gene-LOC113115838	LOC113115838	neural cell adhesion molecule 1-like, transcript variant X2	0.177	-2.49609958969	0.000612217014033	0.0175568813933	yes	down	15.47	12.26	22.37	40.76	48.65	197.23	16.7	95.5466666667
gene-LOC113115839	LOC113115839	neural cell adhesion molecule 1-like, transcript variant X1	0.097	-3.37083608013	7.26437211843E-5	0.00336659203219	yes	down	0.12	0.42	0.13	2.12	0.84	3.51	0.223333333333	2.15666666667
gene-LOC113115877	LOC113115877	olfactomedin-like protein 2B	0.016	-6.01118080698	0.00181541557821	0.0390398766583	yes	down	0.02	0	0	0.08	1.11	0	0.00666666666667	0.396666666667
gene-LOC113115906	LOC113115906	protein asteroid homolog 1-like	2.861	1.51642901491	1.21591739524E-5	0.000771966977495	yes	up	5.71	8.33	12.8	3.48	3	2.8	8.94666666667	3.09333333333
gene-LOC113115998	LOC113115998	MAP7 domain-containing protein 1-like, transcript variant X1	0.487	-1.03841567752	0.000478543746934	0.0145576533719	yes	down	6.46	2.76	4.84	7.05	10.15	9.62	4.68666666667	8.94
gene-LOC113116057	LOC113116057	rap1 GTPase-activating protein 2-like	2.257	1.17430745878	0.00104752852507	0.0265257165534	yes	up	2.27	2.41	2.34	0.97	0.87	1.18	2.34	1.00666666667
gene-LOC113116124	LOC113116124	ammonium transporter Rh type B	0.359	-1.47679234829	5.894850607E-7	5.99500848537E-5	yes	down	38.03	70.11	56.01	200.08	137.03	117.52	54.7166666667	151.543333333
gene-LOC113116178	LOC113116178	ectonucleoside triphosphate diphosphohydrolase 3-like	0.170	-2.55672725901	0.000132802973548	0.00534790636103	yes	down	0.32	0.28	0.23	1.44	2.52	0.61	0.276666666667	1.52333333333
gene-LOC113116256	LOC113116256	THAP domain-containing protein 4-like	2.223	1.15282233261	0.00143900287874	0.03326981571	yes	up	6.61	10.01	11.27	4.45	4.13	3.89	9.29666666667	4.15666666667
gene-LOC113116284	LOC113116284	multidrug resistance protein 1-like	0.221	-2.17863621505	5.05414454458E-16	3.41613517571E-13	yes	down	8.57	4.08	8.11	36.99	22.3	31.39	6.92	30.2266666667
gene-LOC113116295	LOC113116295	uncharacterized LOC113116295	0.122	-3.03343831916	7.25036254276E-5	0.00336364760247	yes	down	0.18	0.25	0.11	1.6	2.36	0.33	0.18	1.43
gene-LOC113116314	LOC113116314	hyaluronan synthase 2	2.475	1.3073445178	0.00144032388311	0.03326981571	yes	up	3.38	1.91	1.78	1.1	1.07	0.52	2.35666666667	0.896666666667
gene-LOC113116351	LOC113116351	beta-2-glycoprotein 1-like	4.100	2.03569058488	3.28864617604E-5	0.00172209035874	yes	up	2.05	3.53	2.28	0.44	0.68	0.7	2.62	0.606666666667
gene-LOC113116379	LOC113116379	transient receptor potential cation channel subfamily V member 5-like	0.463	-1.11038840742	6.6812331493E-5	0.0031360394998	yes	down	8.06	5.77	6.32	19.97	12.77	9.2	6.71666666667	13.98
gene-LOC113116389	LOC113116389	cell division cycle-associated protein 3-like, transcript variant X2	2.848	1.5097581696	1.73922758206E-6	0.000153744918692	yes	up	8.63	11.78	11.66	3.47	2.74	4.99	10.69	3.73333333333
gene-LOC113116402	LOC113116402	carcinoembryonic antigen-related cell adhesion molecule 5-like	0.077	-3.70384964131	9.05041342879E-12	2.96731987747E-9	yes	down	0.36	0.39	0.31	9.24	1.55	3.05	0.353333333333	4.61333333333
gene-LOC113116437	LOC113116437	CD209 antigen-like protein E	0.302	-1.72542794222	0.000370578770641	0.0120689456704	yes	down	1.28	1.07	0.77	3.96	2.93	3.22	1.04	3.37
gene-LOC113116447	LOC113116447	otoancorin-like	0.008	-7.01964374126	1.89604873094E-6	0.000164626491986	yes	down	0	0	0	0.19	0.4	0.21	0	0.266666666667
gene-LOC113116459	LOC113116459	uncharacterized LOC113116459	0.046	-4.44980141303	0.00147527820474	0.0338540984094	yes	down	0.06	0.08	0	1.3	0.61	0.68	0.0466666666667	0.863333333333
gene-LOC113116486	LOC113116486	uncharacterized LOC113116486	0.173	-2.52932764224	0.0013861827799	0.0323594868502	yes	down	2.72	4.37	2.92	47.1	24.06	0.68	3.33666666667	23.9466666667
gene-LOC113116562	LOC113116562	plasmalemma vesicle-associated protein-like, transcript variant X1	3.175	1.66661120706	8.92527113039E-8	1.14655807556E-5	yes	up	15.2	17.82	9	5.27	4.32	3.43	14.0066666667	4.34
gene-LOC113116615	LOC113116615	tripartite motif-containing protein 66-like	2.605	1.3811712388	0.00228374452788	0.0462368811465	yes	up	1.01	8.4	2.42	0.58	0.85	0.57	3.94333333333	0.666666666667
gene-LOC113116629	LOC113116629	GTPase IMAP family member 8-like, transcript variant X1	0.375	-1.41691690853	0.00038444656131	0.0124193200181	yes	down	1.22	1.8	0.97	4.95	2.61	2.99	1.33	3.51666666667
gene-LOC113116666	LOC113116666	uncharacterized LOC113116666	2.562	1.35744615053	6.52288131195E-7	6.51309698998E-5	yes	up	13.24	9.92	15.59	6.35	4.31	4.08	12.9166666667	4.91333333333
gene-LOC113116679	LOC113116679	E3 ubiquitin-protein ligase MYLIP-B	0.347	-1.52836300579	0.000544960977748	0.0160471284158	yes	down	1.79	1.45	2.66	3.24	4.29	9.17	1.96666666667	5.56666666667
gene-LOC113116738	LOC113116738	meprin A subunit beta-like	0.371	-1.43089091878	9.01212600163E-7	8.67776664487E-5	yes	down	10.13	3.98	7.31	20.27	19.17	15.23	7.14	18.2233333333
gene-LOC113116827	LOC113116827	zymogen granule membrane protein 16-like	0.000	-12.7434369834	0.00110696987476	0.0275232679557	yes	down	0	0	0	0	217.51	182.73	0	133.413333333
gene-LOC113116859	LOC113116859	uncharacterized LOC113116859	8.245	3.04344141026	0.0022117928107	0.0452783108953	yes	up	1.67	7.46	2.82	0	0.75	0.25	3.98333333333	0.333333333333
gene-LOC113116916	LOC113116916	uncharacterized LOC113116916	0.368	-1.44196471054	0.000785088538862	0.0211339658198	yes	down	4.19	1.51	1.73	7.18	6.9	5.21	2.47666666667	6.43
gene-LOC113116918	LOC113116918	-	0.317	-1.65755551639	1.29806364746E-5	0.000817036221884	yes	down	3.4	1.7	2.16	3.22	8.63	7.62	2.42	6.49
gene-LOC113117098	LOC113117098	early growth response protein 2b-like	5.969	2.5775490136	2.05211465371E-14	1.04834424647E-11	yes	up	8.46	10.81	15.93	2.05	1.8	1.97	11.7333333333	1.94
gene-LOC113117101	LOC113117101	rhotekin-2-like	2.451	1.29324597677	0.000698529646487	0.0193744958894	yes	up	1.99	3.61	3.2	1.42	0.94	1.22	2.93333333333	1.19333333333
gene-LOC113117125	LOC113117125	kinesin-like protein KIF20B	4.755	2.24945070771	0.00136882560827	0.0320735916126	yes	up	0.25	0.62	0.65	0.12	0.12	0.07	0.506666666667	0.103333333333
gene-LOC113117162	LOC113117162	kinesin-like protein KIF11	2.324	1.216571597	0.000168698141408	0.00647865746906	yes	up	7.63	13.33	10.69	5.19	2.78	5.66	10.55	4.54333333333
gene-LOC113117193	LOC113117193	cyclin-dependent kinase 1	2.327	1.2186486382	0.000489526014819	0.0147799110184	yes	up	8.37	17.44	12.58	5.49	5.01	5.98	12.7966666667	5.49333333333
gene-LOC113117249	LOC113117249	centromere protein F-like	2.762	1.46589936921	1.23703831372E-6	0.000114087302722	yes	up	3.59	5.3	4.75	1.62	1.08	2.21	4.54666666667	1.63666666667
gene-LOC113117283	LOC113117283	UMP-CMP kinase 2, mitochondrial-like	6.473	2.69444497072	4.39927682545E-23	7.73111312198E-20	yes	up	33.52	19.49	35.84	5.15	4.51	3.57	29.6166666667	4.41
gene-LOC113117285	LOC113117285	radical S-adenosyl methionine domain-containing protein 2-like	4.930	2.30166858836	8.86578114E-13	3.32913870602E-10	yes	up	15.05	5.96	10.9	2.06	1.84	2.27	10.6366666667	2.05666666667
gene-LOC113117287	LOC113117287	uncharacterized LOC113117287	151.430	7.24250538849	1.87899642966E-5	0.00109485184537	yes	up	0.04	2.77	1.83	0.01	0.02	0	1.54666666667	0.01
gene-LOC113117308	LOC113117308	cysteine-rich protein 2-like	0.473	-1.07896170176	0.000320261116257	0.0107653801696	yes	down	3.15	2.93	2.52	4.55	5.84	7.24	2.86666666667	5.87666666667
gene-LOC113117323	LOC113117323	spectrin beta chain, erythrocytic-like, transcript variant X5	0.434	-1.20430298758	5.22754544046E-7	5.40392897368E-5	yes	down	1.73	1.1	1.53	2.71	3.08	3.84	1.45333333333	3.21
gene-LOC113117338	LOC113117338	alpha-(1,6)-fucosyltransferase-like	2.013	1.00919953357	8.57431545839E-6	0.000576882044944	yes	up	14.4	10.09	11.5	5.44	6.23	5.49	11.9966666667	5.72
gene-LOC113117361	LOC113117361	isovaleryl-CoA dehydrogenase, mitochondrial-like	0.474	-1.07669897964	0.000868872717064	0.02292675913	yes	down	3.27	1.79	1.74	5.54	3.77	4.47	2.26666666667	4.59333333333
gene-LOC113117502	LOC113117502	uncharacterized LOC113117502	0.010	-6.59900017997	7.72377480942E-5	0.00354583409067	yes	down	0	0	0	1.35	2.63	0.32	0	1.43333333333
gene-LOC113117538	LOC113117538	GTP-binding protein Rhes-like	2.362	1.24005575811	0.00249496073307	0.0494423116132	yes	up	13.75	6.47	4.03	4.25	2.34	3.19	8.08333333333	3.26
gene-LOC113117542	LOC113117542	mis18-binding protein 1-like	3.155	1.65769096241	3.07342078172E-6	0.00024417299932	yes	up	1.5	1.79	1.72	0.59	0.38	0.58	1.67	0.516666666667
gene-LOC113117719	LOC113117719	adhesion G protein-coupled receptor F4-like, transcript variant X1	0.374	-1.41966940709	0.00109184967603	0.0272963183882	yes	down	5.85	1.64	1.34	8.8	6.69	6.27	2.94333333333	7.25333333333
gene-LOC113117750	LOC113117750	GTPase IMAP family member 8-like, transcript variant X1	3.901	1.96387841752	5.8392326016E-5	0.00279152170967	yes	up	14.74	7.88	6.34	4.7	1.34	1.07	9.65333333333	2.37
gene-LOC113117772	LOC113117772	NACHT, LRR and PYD domains-containing protein 3-like	2.611	1.38479126122	0.00079327815345	0.021264113724	yes	up	4.87	3.51	2.2	0.78	1.81	1.06	3.52666666667	1.21666666667
gene-LOC113117776	LOC113117776	adhesion G-protein coupled receptor G2-like	0.341	-1.55238110177	0.000445272956697	0.0138742000564	yes	down	1.33	1.49	0.42	3.7	3.79	1.7	1.08	3.06333333333
gene-LOC113117778	LOC113117778	rho GTPase-activating protein 11A-like, transcript variant X1	2.655	1.40870246632	0.00203338868465	0.0424595525053	yes	up	1.82	2.74	3.21	0.95	0.45	1.49	2.59	0.963333333333
gene-LOC113117789	LOC113117789	adhesion G-protein coupled receptor G5-like, transcript variant X1	0.360	-1.47285627591	0.000775633912734	0.0209702771213	yes	down	5.58	1.82	2.35	10.32	11.13	4.43	3.25	8.62666666667
gene-LOC113117792	LOC113117792	adhesion G-protein coupled receptor G6-like, transcript variant X1	0.341	-1.55113138847	1.60775806521E-6	0.00014415355681	yes	down	4.59	1.94	2.07	9.62	6.29	9.31	2.86666666667	8.40666666667
gene-LOC113117795	LOC113117795	-	0.153	-2.70421698144	2.18051982442E-20	2.73711308475E-17	yes	down	1.41	1.01	1.86	9.68	9.19	9.19	1.42666666667	9.35333333333
gene-LOC113117796	LOC113117796	-	0.247	-2.01992300512	9.74438128366E-6	0.000642954543113	yes	down	0.7	1.48	2.45	8.39	6.03	4.35	1.54333333333	6.25666666667
gene-LOC113117905	LOC113117905	uncharacterized LOC113117905	0.074	-3.75864661842	0.000712879058114	0.019722687997	yes	down	1.57	3.07	5.04	14.48	9.26	111.19	3.22666666667	44.9766666667
gene-LOC113118033	LOC113118033	cytochrome P450 1A1-like, transcript variant X1	0.065	-3.94518286374	1.21953181625E-19	1.27568835274E-16	yes	down	0.48	0.76	0.27	5.56	5.75	11.25	0.503333333333	7.52
gene-LOC113118059	LOC113118059	glycine amidinotransferase, mitochondrial-like	5.005	2.32348935585	2.14523753294E-9	3.993195027E-7	yes	up	4.1	3.01	3.64	0.48	0.9	0.73	3.58333333333	0.703333333333
gene-LOC113118115	LOC113118115	P2Y purinoceptor 2-like	0.161	-2.63837415901	0.0019507386956	0.0410458591248	yes	down	0.3	0.07	0.05	1.51	0.51	0.45	0.14	0.823333333333
gene-LOC113118128	LOC113118128	uncharacterized LOC113118128	2.612	1.38523946568	0.000306375972479	0.010434318928	yes	up	456.06	222.9	301.78	165.99	141.93	46.74	326.913333333	118.22
gene-LOC113118163	LOC113118163	anillin-like, transcript variant X1	2.533	1.34079618591	0.00154040412827	0.0349386241464	yes	up	1.53	2.44	2.04	0.91	0.88	0.54	2.00333333333	0.776666666667
gene-LOC113118168	LOC113118168	transmembrane protein 116-like	0.154	-2.69865062833	0.000646348548889	0.0183086248529	yes	down	0.15	0.22	0.15	1.1	1.65	0.56	0.173333333333	1.10333333333
gene-LOC113118172	LOC113118172	uncharacterized LOC113118172	3.354	1.74607506326	1.87538781096E-20	2.42333200254E-17	yes	up	78045.51	97624.75	100912.64	28570.28	28902.86	25139.28	92194.3	27537.4733333
gene-LOC113118173	LOC113118173	uncharacterized LOC113118173	4.085	2.03027936282	5.45624161544E-16	3.57782864378E-13	yes	up	617.34	494.31	720.95	184.02	151.37	101.72	610.866666667	145.703333333
gene-LOC113118180	LOC113118180	choline/ethanolamine kinase-like, transcript variant X1	0.439	-1.18723244201	4.90821199285E-6	0.000363025901842	yes	down	5.45	2.74	3.61	8.63	8.72	7.23	3.93333333333	8.19333333333
gene-LOC113118227	LOC113118227	poly [ADP-ribose] polymerase 12-like, transcript variant X1	2.349	1.23223114048	4.18115615521E-6	0.000316170248749	yes	up	25.44	33.15	42.92	13.31	15.43	13.54	33.8366666667	14.0933333333
gene-LOC113118390	LOC113118390	cystic fibrosis transmembrane conductance regulator	0.162	-2.62845742113	0.000457114239921	0.0141828086276	yes	down	0.12	0.03	0.03	0.32	0.27	0.48	0.06	0.356666666667
gene-LOC113118391	LOC113118391	synemin-like	2.041	1.02904135683	2.22509622748E-5	0.00125009434345	yes	up	7.08	7.43	6.4	2.69	2.99	4.28	6.97	3.32
gene-LOC113118405	LOC113118405	calretinin-like	0.015	-6.0731674025	1.65440239481E-5	0.000987561342578	yes	down	0	0.04	0	1.08	0.85	1.14	0.0133333333333	1.02333333333
gene-LOC113118420	LOC113118420	anion exchange protein 2-like, transcript variant X1	0.141	-2.82602806634	6.67763124907E-8	8.83659793062E-6	yes	down	0.24	0.09	0.16	1.48	1.03	0.73	0.163333333333	1.08
gene-LOC113118437	LOC113118437	anion exchange protein 2-like	0.195	-2.36049878689	1.51706672313E-7	1.8239509665E-5	yes	down	0.38	0.18	0.26	1.79	1.4	0.77	0.273333333333	1.32
gene-LOC113118439	LOC113118439	glycine amidinotransferase, mitochondrial	0.020	-5.62069374265	7.77237489491E-6	0.000528593682095	yes	down	0.06	0	0	0.68	1.12	1.07	0.02	0.956666666667
gene-LOC113118440	LOC113118440	high affinity cAMP-specific and IBMX-insensitive 3',5'-cyclic phosphodiesterase 8A-like, transcript variant X2	0.362	-1.46684110494	0.00075937912382	0.020692835084	yes	down	1.59	1.19	0.61	2.56	2.76	3.63	1.13	2.98333333333
gene-LOC113118448	LOC113118448	ryanodine receptor 1-like, transcript variant X1	0.356	-1.48921853374	0.000316649449053	0.0106930644848	yes	down	1.18	0.47	0.49	2.24	2.17	0.94	0.713333333333	1.78333333333
gene-LOC113118513	LOC113118513	uncharacterized LOC113118513	3.153	1.65693632196	0.000933249979433	0.0242225336762	yes	up	2.51	2.1	2.09	1.19	0.42	0.46	2.23333333333	0.69
gene-LOC113118519	LOC113118519	extracellular calcium-sensing receptor-like, transcript variant X2	7.206	2.84924352158	0.00179956429667	0.0388648974785	yes	up	0.17	0.99	1.49	0.16	0.08	0.15	0.883333333333	0.13
gene-LOC113118555	LOC113118555	E3 ubiquitin/ISG15 ligase TRIM25-like, transcript variant X1	2.216	1.14764775496	0.000778809970291	0.0210173447388	yes	up	3	2.19	2.5	1.24	1.34	1.2	2.56333333333	1.26
gene-LOC113118624	LOC113118624	homeobox protein BarH-like 2, transcript variant X1	0.267	-1.90736980101	6.38156181222E-6	0.000454404435426	yes	down	0.58	0.42	0.39	2.59	1.37	1.09	0.463333333333	1.68333333333
gene-LOC113118773	LOC113118773	tripartite motif-containing protein 35-like	0.322	-1.63338339766	0.000152520071456	0.00598821878404	yes	down	1.98	1.64	1.73	3.14	7.41	3.83	1.78333333333	4.79333333333
gene-LOC113118776	LOC113118776	membrane protein MLC1-like	96.679	6.59513537057	1.93474427268E-5	0.00112286730351	yes	up	0.15	1.28	2.59	0	0	0.04	1.34	0.0133333333333
gene-LOC113118881	LOC113118881	zinc finger protein 57-like	2.446	1.29027822052	8.82609525756E-8	1.1404872619E-5	yes	up	34.63	28.95	24.18	11.12	8.56	15.39	29.2533333333	11.69
gene-LOC113119082	LOC113119082	tripartite motif-containing protein 16-like	2.387	1.2554840094	1.26499403745E-5	0.000797363673474	yes	up	15.01	12.53	9.38	5.92	3.79	4.25	12.3066666667	4.65333333333
gene-LOC113119084	LOC113119084	tripartite motif-containing protein 16-like	2.369	1.24406258015	3.84378417038E-7	4.11884911565E-5	yes	up	9.69	8.63	8.62	4.34	2.48	4.48	8.98	3.76666666667
gene-LOC113119146	LOC113119146	E3 ubiquitin/ISG15 ligase TRIM25-like, transcript variant X1	3.088	1.62674242239	6.80144251566E-5	0.00318226384966	yes	up	5.85	12.6	11.15	4.7	3.56	2.36	9.86666666667	3.54
gene-LOC113119153	LOC113119153	endothelin-2-like	3.112	1.63776248109	0.000717748258961	0.0198199572654	yes	up	10.85	20.06	38.36	4.25	11.34	6.12	23.09	7.23666666667
gene-LOC113119181	LOC113119181	tripartite motif-containing protein 16-like	2.242	1.16494076469	4.20398602685E-5	0.00212514086481	yes	up	5.09	5.4	6.69	2.53	2.51	2.19	5.72666666667	2.41
gene-LOC113119182	LOC113119182	E3 ubiquitin/ISG15 ligase TRIM25-like	3.679	1.87947528582	1.11534603923E-6	0.000104258750825	yes	up	4.13	6.03	11.36	2.39	1.63	2.99	7.17333333333	2.33666666667
gene-LOC113119225	LOC113119225	thrombospondin-3b, transcript variant X1	2.597	1.37695526887	2.83341968816E-9	5.14394465205E-7	yes	up	10.16	10.54	13.8	3.85	3.17	4.44	11.5	3.82
gene-LOC113119264	LOC113119264	phosphatidylserine synthase 1-like, transcript variant X1	0.471	-1.08684420112	0.000971063000728	0.0249197908142	yes	down	2.69	1.3	2.01	3.54	4.93	3.57	2	4.01333333333
gene-LOC113119289	LOC113119289	cyclic GMP-AMP synthase-like, transcript variant X1	2.253	1.17156548014	4.69690504418E-5	0.00232119039607	yes	up	8.73	6.86	9.46	2.84	3.66	4.54	8.35	3.68
gene-LOC113119308	LOC113119308	cartilage matrix protein-like	0.163	-2.61858130223	3.64883808093E-10	8.52702405573E-8	yes	down	0.44	0.28	0.4	2.14	2.23	2.19	0.373333333333	2.18666666667
gene-LOC113119412	LOC113119412	anillin-like, transcript variant X1	2.520	1.3336268501	0.000510767101808	0.015244643169	yes	up	2.46	4.93	4.9	1.48	1.09	2.32	4.09666666667	1.63
gene-LOC113119413	LOC113119413	interferon-induced protein 44-like	7.318	2.87152860638	1.45456885682E-32	1.06508380259E-28	yes	up	34.63	29.72	45.37	4.41	4.72	5.28	36.5733333333	4.80333333333
gene-LOC113119612	LOC113119612	E3 ubiquitin-protein ligase TRIM39-like	4.805	2.26445205552	6.85650464316E-11	1.87101661486E-8	yes	up	5.65	4.31	5.8	0.63	1.29	1.2	5.25333333333	1.04
gene-LOC113119642	LOC113119642	cell division cycle-associated 7-like protein, transcript variant X1	3.859	1.94829046729	6.44737677214E-5	0.00304122832185	yes	up	6.66	30.56	35.68	6.16	6.81	6.05	24.3	6.34
gene-LOC113119732	LOC113119732	pulmonary surfactant-associated protein D-like	4.145	2.05129863034	1.70303118013E-5	0.00101109421443	yes	up	4.67	3.04	3.81	0.72	0.94	1.04	3.84	0.9
gene-LOC113119764	LOC113119764	Golgi phosphoprotein 3-like	0.013	-6.28543114002	1.201062443E-7	1.49060670539E-5	yes	down	0	0.08	0	2.18	1.76	3.85	0.0266666666667	2.59666666667
gene-LOC113119780	LOC113119780	small nuclear ribonucleoprotein Sm D1-like	0.199	-2.32777456841	1.08249697968E-8	1.72939717474E-6	yes	down	7.63	3.51	4.59	29.2	32.16	15.5	5.24333333333	25.62
gene-LOC113119793	LOC113119793	class I histocompatibility antigen, F10 alpha chain-like	0.198	-2.33308750741	4.23140567344E-9	7.49607164746E-7	yes	down	7.23	17.47	14.46	80.43	32.59	88.4	13.0533333333	67.14
gene-LOC113119796	LOC113119796	carboxy-terminal kinesin 2-like, transcript variant X2	2.768	1.4685914895	0.00114611825048	0.0282409193586	yes	up	3.07	8.4	7.99	2.44	1.47	3.2	6.48666666667	2.37
gene-LOC113119809	LOC113119809	keratin, type I cytoskeletal 50 kDa-like	0.028	-5.15452977154	0.000353952814523	0.0116396429291	yes	down	0.05	0.05	0.05	0	1.42	3.57	0.05	1.66333333333
gene-LOC113119824	LOC113119824	serine/threonine-protein phosphatase 6 regulatory ankyrin repeat subunit B-like	0.066	-3.91863972141	9.08194169789E-6	0.00060455458569	yes	down	0.03	0.01	0.02	0.18	0.52	0.19	0.02	0.296666666667
gene-LOC113119826	LOC113119826	E3 ubiquitin-protein ligase TRIM39-like	5.326	2.41308061956	3.05617051601E-14	1.54333098219E-11	yes	up	16.11	9.1	14.44	2.84	1.8	2.29	13.2166666667	2.31
gene-LOC113119838	LOC113119838	uncharacterized LOC113119838, transcript variant X6	71.257	6.1549613032	0.000123801758526	0.0050785307741	yes	up	0.24	0.43	0.39	0	0	0	0.353333333333	0
gene-LOC113119887	LOC113119887	eukaryotic translation initiation factor 1b-like	0.326	-1.61829166102	5.05627435254E-18	4.27196841163E-15	yes	down	39.68	27.25	30.27	93.88	101.65	93.79	32.4	96.44
gene-LOC113119904	LOC113119904	E3 ubiquitin-protein ligase RNF5-like	0.496	-1.01063217521	6.75440325514E-5	0.00316362422826	yes	down	5.51	3.46	4.1	8.29	7.37	9.86	4.35666666667	8.50666666667
gene-LOC113119913	LOC113119913	myosin-11-like, transcript variant X1	2.554	1.35259058447	7.54441033054E-6	0.000516986897053	yes	up	29.96	45.64	39.7	13.61	19.31	10.86	38.4333333333	14.5933333333
gene-LOC113119916	LOC113119916	major histocompatibility complex class I-related gene protein-like, transcript variant X1	0.015	-6.10099813324	1.31088411715E-7	1.61290337084E-5	yes	down	15.43	6.22	5.06	834.51	221.07	49.41	8.90333333333	368.33
gene-LOC113119918	LOC113119918	histone-lysine N-methyltransferase EHMT2-like, transcript variant X1	0.478	-1.06353821911	0.000127412926249	0.00517353003866	yes	down	2.51	1.55	1.93	4.48	2.74	4.85	1.99666666667	4.02333333333
gene-LOC113119946	LOC113119946	CD209 antigen-like protein E	0.134	-2.90387839613	1.01061964134E-5	0.00066157120263	yes	down	0.34	0.13	0.18	0.68	1.18	2.74	0.216666666667	1.53333333333
gene-LOC113119976	LOC113119976	cingulin-like, transcript variant X1	0.458	-1.12802989342	1.56919562606E-6	0.000141272624253	yes	down	9.55	5.24	4.8	13.74	12.6	14.17	6.53	13.5033333333
gene-LOC113119986	LOC113119986	uncharacterized LOC113119986	10.488	3.39062785876	1.98640609733E-29	9.69675172003E-26	yes	up	35.37	47.32	66.06	5.16	4.32	4.32	49.5833333333	4.6
gene-LOC113119987	LOC113119987	uncharacterized LOC113119987, transcript variant X1	3.758	1.90982063069	1.08149407441E-9	2.23072115798E-7	yes	up	17.87	23.45	30.03	5.16	7.34	6.16	23.7833333333	6.22
gene-LOC113120024	LOC113120024	borealin	2.405	1.26598074656	0.000465865837949	0.0142933390073	yes	up	8.63	15.7	13.65	4.03	5.99	5.6	12.66	5.20666666667
gene-LOC113120030	LOC113120030	PR domain zinc finger protein 1-like, transcript variant X1	2.270	1.18299050366	0.000157524566358	0.00612449937909	yes	up	53.41	23.76	22.57	18.58	12.83	9.98	33.2466666667	13.7966666667
gene-LOC113120032	LOC113120032	NACHT, LRR and PYD domains-containing protein 12-like	0.479	-1.06075765688	2.4711216476E-6	0.000204456230632	yes	down	8.08	6.63	6.48	17.79	14.14	10.85	7.06333333333	14.26
gene-LOC113120033	LOC113120033	annexin A2-like, transcript variant X1	0.245	-2.02893062899	2.09532602863E-7	2.46799071694E-5	yes	down	1.41	3.57	2	12.4	10.03	8.56	2.32666666667	10.33
gene-LOC113120046	LOC113120046	chondroitin sulfate proteoglycan 5-like, transcript variant X1	0.041	-4.60095014986	0.000801127350853	0.0214483418844	yes	down	0.07	0	0.25	0.06	13.69	0.35	0.106666666667	4.7
gene-LOC113120048	LOC113120048	-	0.403	-1.31270834258	2.03770444921E-6	0.000174172193135	yes	down	9.61	5.25	4.34	16.74	12.29	16.58	6.4	15.2033333333
gene-LOC113120097	LOC113120097	NACHT, LRR and PYD domains-containing protein 3-like	0.465	-1.10523082646	1.23700626305E-6	0.000114087302722	yes	down	2.87	3.09	2.71	6.69	5.99	5.54	2.89	6.07333333333
gene-LOC113120146	LOC113120146	sodium/hydrogen exchanger 3-like	0.330	-1.59847170183	3.3599642121E-10	7.89393944889E-8	yes	down	28.56	32.28	26.51	124.7	60.11	76.16	29.1166666667	86.99
gene-LOC113120150	LOC113120150	uncharacterized LOC113120150	2.912	1.5419625989	1.32600170883E-7	1.62274537815E-5	yes	up	136.98	130.99	176.29	41.13	68.45	36.34	148.086666667	48.64
gene-LOC113120179	LOC113120179	helicase with zinc finger domain 2-like, transcript variant X2	2.210	1.14419023096	1.63584483367E-5	0.000983162885394	yes	up	3.11	2.64	2.98	1.18	0.89	1.78	2.91	1.28333333333
gene-LOC113120228	LOC113120228	shugoshin 1-like	2.354	1.2352544011	0.00109485327894	0.0273147552283	yes	up	3	5.41	4.78	2	1.11	2.31	4.39666666667	1.80666666667
gene-LOC113120457	LOC113120457	uncharacterized LOC113120457, transcript variant X1	4.096	2.03432967732	8.6262670223E-6	0.000579489931739	yes	up	14.58	10.12	14.32	3.24	4.7	1.19	13.0066666667	3.04333333333
gene-LOC113120501	LOC113120501	centrosomal protein of 85 kDa-like, transcript variant X1	2.720	1.44372098537	3.59324954057E-5	0.0018548904799	yes	up	4.28	3.26	3.86	1.22	0.81	1.97	3.8	1.33333333333
gene-LOC113120625	LOC113120625	microsomal glutathione S-transferase 3-like	0.402	-1.3131670806	0.00173179305169	0.0379474293929	yes	down	9.61	6.26	6.64	21.27	24.67	9.28	7.50333333333	18.4066666667
gene-LOC113120635	LOC113120635	adhesion G-protein coupled receptor G2-like, transcript variant X1	0.403	-1.31109872817	0.0014594583913	0.033605788765	yes	down	8.45	2.58	3.24	10.54	15.11	6.36	4.75666666667	10.67
gene-LOC113120636	LOC113120636	25-hydroxycholesterol 7-alpha-hydroxylase-like	0.478	-1.06440043382	2.20132179361E-6	0.000185273700538	yes	down	11.05	12.34	10	22.17	17.92	28.51	11.13	22.8666666667
gene-LOC113120694	LOC113120694	gap junction Cx32.2 protein-like, transcript variant X2	8.474	3.08311418801	0.00224491208079	0.045724602391	yes	up	0.88	1.17	0.86	0.1	0	0.27	0.97	0.123333333333
gene-LOC113120711	LOC113120711	sodium-dependent multivitamin transporter-like	0.343	-1.54451109388	2.6245829403E-6	0.000215529769905	yes	down	1.62	1.33	1.1	4.63	4.46	2.21	1.35	3.76666666667
gene-LOC113120745	LOC113120745	uncharacterized LOC113120745, transcript variant X1	2.988	1.57906036778	4.00371716308E-8	5.56643385579E-6	yes	up	18.97	14.18	20.36	7.14	5.85	4.53	17.8366666667	5.84
gene-LOC113120765	LOC113120765	tripartite motif-containing protein 29-like	2.022	1.0159418599	0.00172310325285	0.037832492909	yes	up	8.78	9.51	13.43	6.56	6.44	4.96	10.5733333333	5.98666666667
gene-LOC113120783	LOC113120783	apolipoprotein B-100-like	9.412	3.2345124922	0.000194980427247	0.00725955092431	yes	up	0.13	0.23	0.09	0.02	0.01	0.02	0.15	0.0166666666667
gene-LOC113120817	LOC113120817	EMILIN-1-like	0.454	-1.13909668209	0.0018187961073	0.0390743218475	yes	down	2.7	1.08	1.27	2.92	2.52	5.04	1.68333333333	3.49333333333
gene-LOC113120842	LOC113120842	DNA replication licensing factor MCM3-like	2.005	1.00365195918	3.33238818315E-5	0.00174084592673	yes	up	8.21	7.09	8.13	4.96	3.22	3.2	7.81	3.79333333333
gene-LOC113120859	LOC113120859	protein FAM84A-like	0.351	-1.50895214116	0.000550362109111	0.0161844771765	yes	down	2.47	0.89	1.4	5.45	2.72	4.99	1.58666666667	4.38666666667
gene-LOC113120870	LOC113120870	Krueppel-like factor 11	0.377	-1.40857658971	9.21656666995E-10	1.96563417513E-7	yes	down	4.38	3.17	3.42	10	8.01	10.24	3.65666666667	9.41666666667
gene-LOC113120906	LOC113120906	tripartite motif-containing protein 16-like protein	3.735	1.9010648773	5.96040628366E-13	2.33807580059E-10	yes	up	10.52	10.81	14.39	3.42	2.82	3.14	11.9066666667	3.12666666667
gene-LOC113120938	LOC113120938	forkhead box protein Q1-like	0.375	-1.41328055944	2.78081552581E-6	0.000225826893366	yes	down	8.66	7.32	12.3	17.88	23.82	31.87	9.42666666667	24.5233333333
gene-LOC113120940	LOC113120940	-	2.087	1.06111576575	0.000303349573057	0.0103553691862	yes	up	3.49	5.34	4.44	2.24	2.07	1.93	4.42333333333	2.08
gene-LOC113121100	LOC113121100	cell cycle control protein 50A-like	0.201	-2.31660986499	1.35701011561E-5	0.000847081551021	yes	down	0.9	0.67	1.05	2.19	4.12	6.76	0.873333333333	4.35666666667
gene-LOC113121232	LOC113121232	protein FAM89A-like	0.460	-1.11904830605	0.000397604393323	0.0127277550609	yes	down	2.77	3.26	2.82	5.08	7.9	5.55	2.95	6.17666666667
gene-ambp	ambp	alpha-1-microglobulin/bikunin precursor	7.464	2.89992124487	0.000363992529866	0.0119162800351	yes	up	2.09	2.53	0.71	0.16	0.23	0.31	1.77666666667	0.233333333333
gene-apob	apob	apolipoprotein B	0.233	-2.10134894862	0.000375350474886	0.0121882097292	yes	down	0.29	0.09	0.04	0.36	0.72	0.54	0.14	0.54
gene-arhgap19	arhgap19	Rho GTPase activating protein 19, transcript variant X1	2.149	1.10353856687	0.000552252167272	0.0162183467359	yes	up	2.63	3.1	3.6	1.3	1.45	1.52	3.11	1.42333333333
gene-aspm	aspm	abnormal spindle microtubule assembly, transcript variant X1	2.563	1.3577235126	4.20829551688E-5	0.00212514086481	yes	up	4.96	6.62	6.79	0.99	0.91	3.47	6.12333333333	1.79
gene-blm	blm	BLM RecQ like helicase, transcript variant X1	2.887	1.52975773332	3.6105444473E-5	0.00185744332257	yes	up	1.24	1.95	1.74	0.52	0.58	0.58	1.64333333333	0.56
gene-brinp1	brinp1	BMP/retinoic acid inducible neural specific 1	4.844	2.27632042312	0.000182839197221	0.00691295808151	yes	up	0.87	0.89	1.14	0.18	0.27	0.13	0.966666666667	0.193333333333
gene-bub1	bub1	BUB1 mitotic checkpoint serine/threonine kinase, transcript variant X1	2.480	1.31031417911	2.36032308414E-5	0.00131430208338	yes	up	4.56	7.24	7.41	2.95	1.85	2.91	6.40333333333	2.57
gene-ccdc151	ccdc151	coiled-coil domain containing 151, transcript variant X1	0.017	-5.84676062092	0.00225039513032	0.0458150415456	yes	down	0	0	0	0.05	0.61	0.42	0	0.36
gene-cdkn2d	cdkn2d	cyclin dependent kinase inhibitor 2D	2.862	1.51689169809	0.000932636505182	0.0242225336762	yes	up	1.43	2.16	1.43	0.67	0.46	0.63	1.67333333333	0.586666666667
gene-cdt1	cdt1	chromatin licensing and DNA replication factor 1	2.090	1.06360525688	0.000262313022654	0.00917780179201	yes	up	4.83	4.43	4.6	2.47	1.49	2.41	4.62	2.12333333333
gene-cenpe	cenpe	centromere protein E, transcript variant X1	2.398	1.26188533357	2.70272284959E-5	0.00146775557076	yes	up	3.23	5.62	4.66	2.09	1.38	2.19	4.50333333333	1.88666666667
gene-cenpq	cenpq	centromere protein Q	2.117	1.08197046208	0.000111971882738	0.00468511685352	yes	up	10.06	12.86	12.74	6.11	4.79	5.88	11.8866666667	5.59333333333
gene-cfap52	cfap52	cilia and flagella associated protein 52	0.022	-5.53769398946	1.49877437287E-7	1.80898772796E-5	yes	down	0.03	0.02	0	0.47	1.02	0.72	0.0166666666667	0.736666666667
gene-clec3a	clec3a	C-type lectin domain family 3 member A, transcript variant X1	4.090	2.0321657816	3.49403904424E-5	0.00181450486253	yes	up	6.04	7.1	5.87	0.73	1.53	2.35	6.33666666667	1.53666666667
gene-dhx58	dhx58	DExH-box helicase 58, transcript variant X2	2.591	1.37347142832	1.155747264E-8	1.83309026341E-6	yes	up	10.74	8.86	11.85	5.03	3.11	3.8	10.4833333333	3.98
gene-donson	donson	downstream neighbor of SON	3.169	1.66399644856	3.39306188235E-5	0.00177043682588	yes	up	2.08	2.26	1.85	0.71	0.58	0.61	2.06333333333	0.633333333333
gene-dusp22	dusp22	dual specificity phosphatase 22	2.678	1.42119170436	9.70803804562E-9	1.57384849999E-6	yes	up	52.8	36.03	57.7	17.12	19.41	17	48.8433333333	17.8433333333
gene-epor	epor	erythropoietin receptor	0.272	-1.87795344221	2.63981288945E-5	0.00143892728889	yes	down	1.27	0.51	1.45	2.27	4.07	5.01	1.07666666667	3.78333333333
gene-ercc6l	ercc6l	ERCC excision repair 6 like, spindle assembly checkpoint helicase	2.464	1.30109370465	1.26210762553E-5	0.000796687304885	yes	up	2.32	2.56	2.38	1.13	0.71	1.05	2.42	0.963333333333
gene-fanci	fanci	FA complementation group I, transcript variant X1	2.364	1.24129019697	2.20077587138E-5	0.00124119238939	yes	up	5.68	5.03	3.82	1.95	1.5	2.59	4.84333333333	2.01333333333
gene-fgb	fgb	fibrinogen beta chain, transcript variant X1	12.654	3.66156012078	4.38193943864E-7	4.6056489784E-5	yes	up	1.81	2.98	0.99	0.24	0.07	0.15	1.92666666667	0.153333333333
gene-galns	galns	galactosamine (N-acetyl)-6-sulfatase	2.537	1.3429796867	1.06539505905E-9	2.21918933685E-7	yes	up	28.89	19.11	19.71	7.55	6.85	9.27	22.57	7.89
gene-grb14	grb14	growth factor receptor bound protein 14, transcript variant X1	0.416	-1.26445069864	0.000764935109591	0.0208219697056	yes	down	1.95	0.91	1.36	2.59	4.47	2.12	1.40666666667	3.06
gene-gtse1	gtse1	G2 and S-phase expressed 1, transcript variant X2	3.070	1.61820194956	0.00108620119495	0.0272225689099	yes	up	1.57	2.52	2.07	0.78	0.29	0.95	2.05333333333	0.673333333333
gene-ifih1	ifih1	interferon induced with helicase C domain 1	2.337	1.22480567282	6.51077128126E-6	0.00046141836651	yes	up	33.66	15.16	25.92	12.34	10.02	8.09	24.9133333333	10.15
gene-irf7	irf7	interferon regulatory factor 7, transcript variant X1	5.447	2.44534025512	3.00763795072E-13	1.23493052081E-10	yes	up	69.7	63.13	86.04	17.61	15.02	6.4	72.9566666667	13.01
gene-itih2	itih2	inter-alpha-trypsin inhibitor heavy chain 2	26.348	4.71961297947	0.000256322782925	0.00903070180034	yes	up	2.15	0.19	0.06	0.02	0.04	0.02	0.8	0.0266666666667
gene-kif14	kif14	kinesin family member 14, transcript variant X1	2.476	1.3078758496	0.000589283480218	0.0170214203944	yes	up	1.25	1.98	1.42	0.6	0.44	0.83	1.55	0.623333333333
gene-kif15	kif15	kinesin family member 15, transcript variant X1	2.073	1.05184938793	0.00165512697205	0.0367224458366	yes	up	3.42	7.18	4.93	2.77	2.35	2.33	5.17666666667	2.48333333333
gene-kif20a	kif20a	kinesin family member 20A	2.849	1.51027838075	2.49351235697E-6	0.000205920999795	yes	up	4.59	7.91	7.71	2.16	2.04	2.84	6.73666666667	2.34666666667
gene-kif23	kif23	kinesin family member 23, transcript variant X1	2.264	1.17881214189	0.000265181117439	0.00923540785386	yes	up	4.48	7.99	8.1	3.18	2.45	3.36	6.85666666667	2.99666666667
gene-mapk8ip3	mapk8ip3	mitogen-activated protein kinase 8 interacting protein 3, transcript variant X1	0.393	-1.34630208458	0.000638691464698	0.0181619875793	yes	down	0.41	0.27	0.32	0.76	0.84	0.77	0.333333333333	0.79
gene-mms22l	mms22l	MMS22 like, DNA repair protein	2.031	1.02207925989	0.0024865709405	0.0493205452371	yes	up	1.57	2.18	2.12	1.06	0.87	0.92	1.95666666667	0.95
gene-ndc80	ndc80	NDC80, kinetochore complex component	2.312	1.2089998581	0.000146442584836	0.00578060064886	yes	up	5.23	8.35	7.04	2.9	2.29	3.67	6.87333333333	2.95333333333
gene-nuf2	nuf2	NDC80 kinetochore complex component NUF2, transcript variant X1	2.345	1.22953608833	0.000144028997076	0.00572181633263	yes	up	10.17	16.04	13.95	4.26	5.26	7.43	13.3866666667	5.65
gene-pipox	pipox	pipecolic acid and sarcosine oxidase, transcript variant X1	0.202	-2.30808797384	0.00183715614952	0.0394098255429	yes	down	0.22	0.16	0.05	0.75	0.67	0.53	0.143333333333	0.65
gene-pkhd1l1	pkhd1l1	PKHD1 like 1, transcript variant X3	0.246	-2.02548437428	8.27167481973E-14	3.95008436446E-11	yes	down	1.03	0.71	1.22	3.43	3.11	5.12	0.986666666667	3.88666666667
gene-rassf4	rassf4	Ras association domain family member 4, transcript variant X2	2.239	1.16296248458	8.90646913227E-5	0.00397255649601	yes	up	65.23	140.5	105.71	41.72	38.13	37.05	103.813333333	38.9666666667
gene-spag5	spag5	sperm associated antigen 5	2.020	1.0143695745	0.00200013908815	0.0418642392104	yes	up	2.63	4.81	4.48	1.94	1.58	2.36	3.97333333333	1.96
gene-tfeb	tfeb	transcription factor EB, transcript variant X4	0.430	-1.21839484151	0.000232533775141	0.00835563972366	yes	down	1.42	0.83	1.13	4.22	1.41	2.86	1.12666666667	2.83
gene-ttk	ttk	TTK protein kinase, transcript variant X1	2.872	1.52207349119	2.33490778716E-7	2.71690431218E-5	yes	up	3.97	5.58	5.08	1.49	1.66	1.84	4.87666666667	1.66333333333
gene-ube2c	ube2c	ubiquitin conjugating enzyme E2 C, transcript variant X1	2.648	1.40502278102	0.000502401557804	0.0150807689207	yes	up	18.54	58.79	50.04	16.57	16.8	15.11	42.4566666667	16.16
gene-usp43	usp43	ubiquitin specific peptidase 43	0.456	-1.13198643062	0.00102099016095	0.0259284287464	yes	down	1.11	0.64	0.68	2.24	1.26	1.62	0.81	1.70666666667
